# Supplementary material for: Crystal Structure of Nd10.67Pt4O24, a New Neodymium Platinate
Source: ACS Omega. 2025 Mar 19;10(12):12487–94. doi: 10.1021/acsomega.5c00031 (PMC11966264; doi:10.1021/acsomega.5c00031)
Supplement: Supplementary file 2 — ao5c00031_si_002.cif [file ao5c00031_si_002.cif]

#=======================================================================
data_global
#=======================================================================

_publ_contact_author_name 'Oeystein Slagtern Fjellvaag'
_publ_contact_author_address 'Department for Hydrogen Technology, Institute for Energy Technology, PO Box 40, NO-2027, Kjeller, Norway'
_publ_contact_author_email oystein.fjellvag@ife.no
_publ_contact_author_fax ?
_publ_contact_author_phone ?

_chemical_name_mineral                   'Nd10.67Pt4O24'
_chemical_name_common                    'Nd10.67Pt4O24'
_chemical_formula_moiety                 'Nd10.696 O24 Pt4'
_chemical_formula_sum                    'Nd10.696 O24 Pt4'
_chemical_formula_weight                 2707.1

_symmetry_cell_setting                   tetragonal
_symmetry_space_group_name_H-M           'I 41/a'
_symmetry_space_group_name_Hall          '-I 4ad'
_symmetry_Int_Tables_number              88

_pd_spec_mounting                        Capillary
_pd_spec_mount_mode                      transmission
_pd_spec_shape                           cylinder
_pd_spec_size_axial     ?
_pd_spec_size_equat     ?
_pd_spec_size_thick     ?
_pd_char_particle_morphology             ?
_pd_char_colour                          Green-grey
_pd_prep_cool_rate                       ?
_pd_prep_pressure                        ?

_pd_calc_method	Rietveld
_pd_meas_scan_method	tof

#######	Begin powder crystal structure	#######

_cell_length_a 11.3522(4)
_cell_length_b 11.3522(4)
_cell_length_c 16.2122(5)
_cell_angle_alpha 90
_cell_angle_beta 90
_cell_angle_gamma 90
_cell_volume 2089.29(15)
_cell_measurement_temperature	300
_cell_formula_units_Z                    4

_exptl_crystal_description 'powder'
_exptl_crystal_colour 'Green-grey'
_exptl_crystal_density_diffrn            8.6062
_exptl_crystal_F_000                     1039.9

_diffrn_ambient_temperature	300
_diffrn_radiation_probe	neutron
_diffrn_measurement_device_type GEM

_refine_ls_goodness_of_fit_all	1.02924203
_refine_ls_R_factor_all 	0.0298992475
_refine_ls_wR_factor_all 0.0210386763

_space_group_name_H-M_alt
;I41/a
;

loop_
	_space_group_symop_id
	_space_group_symop_operation_xyz
	  1 'x, y, z '
	  2 '-x+1/2, -y+1/2, z+1/2 '
	  3 '-y, x+1/2, z+1/4 '
	  4 '-y+1/2, x+1/2, -z+1/2 '
	  5 'y, -x, -z '
	  6 'y+1/2, -x, z-1/4 '
	  7 '-x, -y+1/2, -z+1/4 '
	  8 'x+1/2, y, -z-1/4 '
	  9 'x+1/2, y+1/2, z+1/2 '
	 10 '-x, -y, z '
	 11 '-y+1/2, x, z-1/4 '
	 12 '-y, x, -z '
	 13 'y+1/2, -x+1/2, -z+1/2 '
	 14 'y, -x+1/2, z+1/4 '
	 15 '-x+1/2, -y, -z-1/4 '
	 16 'x, y+1/2, -z+1/4 '
loop_
	_atom_site_label
	_atom_site_type_symbol
	_atom_site_site_symmetry_multiplicity
	_atom_site_fract_x
	_atom_site_fract_y
	_atom_site_fract_z
	_atom_site_occupancy
	_atom_site_B_iso_or_equiv
	Nd1 Nd  16 0.72624(12) 0.70380(11) 0.50814(9) 1 0.741(14)
	Nd2 Nd  16 0.79456(10) 0.47697(12) 0.66240(7) 1 0.741(14)
	Nd3 Nd   8 1 0.5 0.48973(10) 0.947(4) 0.741(14)
	Nd4 Nd   8 0.5 0.5 0.5344(2) 0.401(3) 0.741(14)
	Pt1 Pt   8 0.75 0.5 0.375 1 0.293(19)
	Pt2 Pt   8 1 0.75 0.625 1 0.323(19)
	O1 O  16 0.90678(15) 0.32564(17) 0.71902(10) 1 0.969(13)
	O2 O  16 0.65140(16) 0.64422(17) 0.36876(12) 1 0.969(13)
	O3 O  16 0.89141(17) 0.61478(17) 0.59348(10) 1 0.969(13)
	O4 O  16 0.88048(18) 0.6205(2) 0.39771(10) 1 0.969(13)
	O5 O  16 0.5087(2) 0.70718(15) 0.50388(10) 1 0.969(13)
	O6 O  16 0.66503(16) 0.89043(18) 0.45295(12) 1 0.969(13)

loop_
	_atom_site_aniso_label
	_atom_site_aniso_type_symbol
	_atom_site_aniso_U_11
	_atom_site_aniso_U_22
	_atom_site_aniso_U_33
	_atom_site_aniso_U_12
	_atom_site_aniso_U_13
	_atom_site_aniso_U_23
	? ? ? ? ? ? ? ?
 

loop_
	_geom_bond_atom_site_label_1
	_geom_bond_atom_site_label_2
	_geom_bond_distance
	_geom_bond_site_symmetry_1
	_geom_bond_site_symmetry_2
	Nd1       O6        2.403(2) 1_555   1_555
	Nd1       O5        2.430(3) 1_555   5_566
	Nd1       O5        2.471(3) 1_555   1_555
	Nd1       O1        2.500(2) 1_555  16_556
	Nd1       O2        2.507(2) 1_555   1_555
	Nd1       O3        2.540(2) 1_555   1_555
	Nd1       O2        2.605(2) 1_555  14_565
	Nd1       O4        2.677(2) 1_555   1_555
	Nd1       O4        2.734(2) 1_555  14_565
	Nd1       Pt1       3.1755(14) 1_555   1_555
	Nd2       O3        2.215(2) 1_555   1_555
	Nd2       O2        2.300(2) 1_555   5_566
	Nd2       O1        2.327(2) 1_555   1_555
	Nd2       O1        2.358(2) 1_555  13_566
	Nd2       O4        2.565(2) 1_555  14_565
	Nd2       O6        2.698(2) 1_555   5_566
	Nd2       O6        2.809(2) 1_555  16_546
	Nd2       O5        2.877(2) 1_555   5_566
	Nd3       O6        2.433(2) 1_555   5_566
	Nd3       O6        2.433(2) 1_555  12_756
	Nd3       O4        2.437(2) 1_555   1_555
	Nd3       O4        2.437(2) 1_555  10_765
	Nd3       O3        2.459(2) 1_555  10_765
	Nd3       O3        2.459(2) 1_555   1_555
	Nd3       O2        2.954(2) 1_555   8_556
	Nd3       O2        2.954(2) 1_555  15_666
	Nd4       Nd4       1.114(7) 1_555   5_566
	Nd4       O5        2.4053(19) 1_555   1_555
	Nd4       O5        2.4053(19) 1_555  10_665
	Nd4       O5        2.434(2) 1_555   5_566
	Nd4       O5        2.434(2) 1_555  12_656
	Nd4       O4        2.662(3) 1_555   3_645
	Nd4       O4        2.662(3) 1_555  14_565
	Nd4       O2        2.846(3) 1_555  12_656
	Nd4       O2        2.846(3) 1_555   5_566
	Nd4       Pt1       3.1959(17) 1_555   3_645
	Nd4       Pt1       3.1959(17) 1_555  12_656
	Pt1       O2        1.9859(19) 1_555  15_666
	Pt1       O2        1.9859(19) 1_555   1_555
	Pt1       O5        2.0254(16) 1_555  11_655
	Pt1       O5        2.0254(16) 1_555   5_566
	Pt1       O4        2.049(2) 1_555   1_555
	Pt1       O4        2.049(2) 1_555  15_666
	Pt1       Nd1       3.1755(14) 1_555  15_666
	Pt1       Nd1       3.1755(14) 1_555   1_555
	Pt1       Nd4       3.1959(17) 1_555   6_565
	Pt1       Nd4       3.1959(17) 1_555   5_566
	Pt2       O6        2.019(2) 1_555  14_565
	Pt2       O6        2.019(2) 1_555  12_756
	Pt2       O3        2.0340(19) 1_555   1_555
	Pt2       O3        2.0340(19) 1_555   7_766
	Pt2       O1        2.0446(17) 1_555  10_765
	Pt2       O1        2.0446(17) 1_555  16_556
	O1        Pt2       2.0446(17) 1_555  10_765
	O1        Nd2       2.327(2) 1_555   1_555
	O1        Nd2       2.358(2) 1_555   4_646
	O1        Nd1       2.500(2) 1_555  16_546
	O1        O3        2.605(3) 1_555  16_546
	O1        O6        2.796(2) 1_555   5_566
	O1        O6        2.948(3) 1_555   3_745
	O1        O6        3.110(3) 1_555  16_546
	O1        O3        3.138(2) 1_555  10_765
	O1        O3        3.140(2) 1_555   4_646
	O1        O4        3.191(3) 1_555  16_546
	O2        Pt1       1.9859(19) 1_555   1_555
	O2        Nd2       2.300(2) 1_555  12_656
	O2        Nd1       2.507(2) 1_555   1_555
	O2        Nd1       2.605(2) 1_555  11_655
	O2        O4        2.656(3) 1_555   1_555
	O2        O6        2.740(3) 1_555  11_655
	O2        O5        2.771(3) 1_555   5_566
	O2        O5        2.817(3) 1_555   1_555
	O2        Nd4       2.846(3) 1_555   5_566
	O2        O5        2.901(3) 1_555  11_655
	O2        Nd3       2.954(2) 1_555   8_456
	O2        O4        3.038(3) 1_555  15_666
	O2        O4        3.099(3) 1_555   8_456
	O2        O6        3.114(3) 1_555   1_555
	O3        Pt2       2.0340(19) 1_555   1_555
	O3        Nd2       2.215(2) 1_555   1_555
	O3        Nd3       2.459(2) 1_555   1_555
	O3        Nd1       2.540(2) 1_555   1_555
	O3        O1        2.605(3) 1_555  16_556
	O3        O6        2.651(3) 1_555  12_756
	O3        O5        2.971(3) 1_555   5_566
	O3        O6        3.066(3) 1_555  14_565
	O3        O1        3.138(2) 1_555  10_765
	O3        O1        3.140(2) 1_555  13_566
	O3        O4        3.177(2) 1_555   1_555
	O3        O4        3.199(3) 1_555  14_565
	O4        Pt1       2.049(2) 1_555   1_555
	O4        Nd3       2.437(2) 1_555   1_555
	O4        Nd2       2.565(2) 1_555  11_655
	O4        O2        2.656(3) 1_555   1_555
	O4        Nd4       2.662(3) 1_555   6_565
	O4        Nd1       2.677(2) 1_555   1_555
	O4        Nd1       2.734(2) 1_555  11_655
	O4        O5        2.835(3) 1_555  11_655
	O4        O5        2.927(3) 1_555   5_566
	O4        O5        3.021(3) 1_555   8_556
	O4        O2        3.038(3) 1_555  15_666
	O4        O2        3.099(3) 1_555   8_556
	O4        O3        3.177(2) 1_555   1_555
	O4        O1        3.191(3) 1_555  16_556
	O4        O3        3.199(3) 1_555  11_655
	O5        Pt1       2.0254(16) 1_555  12_656
	O5        Nd4       2.4053(19) 1_555   1_555
	O5        Nd1       2.430(3) 1_555  12_656
	O5        Nd4       2.434(2) 1_555   5_566
	O5        Nd1       2.471(3) 1_555   1_555
	O5        O2        2.771(3) 1_555  12_656
	O5        O2        2.817(3) 1_555   1_555
	O5        O4        2.835(3) 1_555  14_565
	O5        O6        2.856(3) 1_555   1_555
	O5        Nd2       2.877(2) 1_555  12_656
	O5        O2        2.901(3) 1_555  14_565
	O5        O4        2.927(3) 1_555  12_656
	O5        O3        2.971(3) 1_555  12_656
	O5        O4        3.021(3) 1_555   8_456
	O6        Pt2       2.019(2) 1_555   5_576
	O6        Nd1       2.403(2) 1_555   1_555
	O6        Nd3       2.433(2) 1_555   5_576
	O6        O3        2.651(3) 1_555   5_576
	O6        Nd2       2.698(2) 1_555  12_656
	O6        O2        2.740(3) 1_555  14_565
	O6        O1        2.796(2) 1_555  12_656
	O6        Nd2       2.809(2) 1_555  16_556
	O6        O5        2.856(3) 1_555   1_555
	O6        O1        2.948(3) 1_555   6_575
	O6        O3        3.066(3) 1_555  11_655
	O6        O1        3.110(3) 1_555  16_556
	O6        O2        3.114(3) 1_555   1_555
	
loop_
	_geom_angle_atom_site_label_1
	_geom_angle_atom_site_label_2
	_geom_angle_atom_site_label_3
	_geom_angle
	_geom_angle_site_symmetry_1
	_geom_angle_site_symmetry_2
	_geom_angle_site_symmetry_3
	O5        Nd1       O6         145.07(9)   5_566 1_555   1_555
	O5        Nd1       O5         85.65(9)   1_555 1_555   5_566
	O5        Nd1       O6         71.75(7)   1_555 1_555   1_555
	O1        Nd1       O5         144.57(8)  16_556 1_555   1_555
	O1        Nd1       O5         129.36(8)  16_556 1_555   5_566
	O1        Nd1       O6         78.72(7)  16_556 1_555   1_555
	O2        Nd1       O1         124.10(8)   1_555 1_555  16_556
	O2        Nd1       O5         68.92(7)   1_555 1_555   1_555
	O2        Nd1       O5         68.27(7)   1_555 1_555   5_566
	O2        Nd1       O6         78.71(8)   1_555 1_555   1_555
	O3        Nd1       O2         129.33(8)   1_555 1_555   1_555
	O3        Nd1       O1         62.24(7)   1_555 1_555  16_556
	O3        Nd1       O5         139.40(8)   1_555 1_555   1_555
	O3        Nd1       O5         73.41(7)   1_555 1_555   5_566
	O3        Nd1       O6         140.11(9)   1_555 1_555   1_555
	O2        Nd1       O3         98.04(8)  14_565 1_555   1_555
	O2        Nd1       O2         132.04(7)  14_565 1_555   1_555
	O2        Nd1       O1         80.90(7)  14_565 1_555  16_556
	O2        Nd1       O5         69.65(7)  14_565 1_555   1_555
	O2        Nd1       O5         130.53(8)  14_565 1_555   5_566
	O2        Nd1       O6         66.21(7)  14_565 1_555   1_555
	O4        Nd1       O2         156.53(8)   1_555 1_555  14_565
	O4        Nd1       O3         74.98(7)   1_555 1_555   1_555
	O4        Nd1       O2         61.55(7)   1_555 1_555   1_555
	O4        Nd1       O1         76.02(7)   1_555 1_555  16_556
	O4        Nd1       O5         129.83(8)   1_555 1_555   1_555
	O4        Nd1       O5         69.74(7)   1_555 1_555   5_566
	O4        Nd1       O6         104.58(8)   1_555 1_555   1_555
	O4        Nd1       O4         135.81(7)  14_565 1_555   1_555
	O4        Nd1       O2         59.61(7)  14_565 1_555  14_565
	O4        Nd1       O3         74.59(7)  14_565 1_555   1_555
	O4        Nd1       O2         120.17(8)  14_565 1_555   1_555
	O4        Nd1       O1         115.53(8)  14_565 1_555  16_556
	O4        Nd1       O5         65.77(7)  14_565 1_555   1_555
	O4        Nd1       O5         71.33(7)  14_565 1_555   5_566
	O4        Nd1       O6         119.32(8)  14_565 1_555   1_555
	Pt1       Nd1       O4         110.17(6)   1_555 1_555  14_565
	Pt1       Nd1       O4         39.86(5)   1_555 1_555   1_555
	Pt1       Nd1       O2         163.35(7)   1_555 1_555  14_565
	Pt1       Nd1       O3         91.01(6)   1_555 1_555   1_555
	Pt1       Nd1       O2         38.70(5)   1_555 1_555   1_555
	Pt1       Nd1       O1         115.73(6)   1_555 1_555  16_556
	Pt1       Nd1       O5         94.43(6)   1_555 1_555   1_555
	Pt1       Nd1       O5         39.63(4)   1_555 1_555   5_566
	Pt1       Nd1       O6         114.45(7)   1_555 1_555   1_555
	O2        Nd2       O3         134.83(9)   5_566 1_555   1_555
	O1        Nd2       O2         91.44(8)   1_555 1_555   5_566
	O1        Nd2       O3         116.66(8)   1_555 1_555   1_555
	O1        Nd2       O1         90.56(8)  13_566 1_555   1_555
	O1        Nd2       O2         130.13(8)  13_566 1_555   5_566
	O1        Nd2       O3         86.66(8)  13_566 1_555   1_555
	O4        Nd2       O1         80.68(7)  14_565 1_555  13_566
	O4        Nd2       O1         157.50(8)  14_565 1_555   1_555
	O4        Nd2       O2         78.91(8)  14_565 1_555   5_566
	O4        Nd2       O3         83.69(8)  14_565 1_555   1_555
	O6        Nd2       O4         128.55(7)   5_566 1_555  14_565
	O6        Nd2       O1         147.03(8)   5_566 1_555  13_566
	O6        Nd2       O1         67.14(7)   5_566 1_555   1_555
	O6        Nd2       O2         76.62(7)   5_566 1_555   5_566
	O6        Nd2       O3         82.65(7)   5_566 1_555   1_555
	O6        Nd2       O6         122.73(8)  16_546 1_555   5_566
	O6        Nd2       O4         83.66(7)  16_546 1_555  14_565
	O6        Nd2       O1         68.94(7)  16_546 1_555  13_566
	O6        Nd2       O1         73.86(7)  16_546 1_555   1_555
	O6        Nd2       O2         63.95(7)  16_546 1_555   5_566
	O6        Nd2       O3         154.01(8)  16_546 1_555   1_555
	O5        Nd2       O6         124.57(7)   5_566 1_555  16_546
	O5        Nd2       O6         61.54(6)   5_566 1_555   5_566
	O5        Nd2       O4         67.15(6)   5_566 1_555  14_565
	O5        Nd2       O1         141.60(8)   5_566 1_555  13_566
	O5        Nd2       O1         126.87(8)   5_566 1_555   1_555
	O5        Nd2       O2         64.80(7)   5_566 1_555   5_566
	O5        Nd2       O3         70.03(7)   5_566 1_555   1_555
	O6        Nd3       O6         135.09(11)  12_756 1_555   5_566
	O4        Nd3       O6         94.96(7)   1_555 1_555  12_756
	O4        Nd3       O6         112.42(7)   1_555 1_555   5_566
	O4        Nd3       O4         104.49(11)  10_765 1_555   1_555
	O4        Nd3       O6         112.42(7)  10_765 1_555  12_756
	O4        Nd3       O6         94.96(7)  10_765 1_555   5_566
	O3        Nd3       O4         80.92(6)  10_765 1_555  10_765
	O3        Nd3       O4         174.50(8)  10_765 1_555   1_555
	O3        Nd3       O6         83.71(7)  10_765 1_555  12_756
	O3        Nd3       O6         65.61(7)  10_765 1_555   5_566
	O3        Nd3       O3         93.68(10)   1_555 1_555  10_765
	O3        Nd3       O4         174.50(8)   1_555 1_555  10_765
	O3        Nd3       O4         80.92(6)   1_555 1_555   1_555
	O3        Nd3       O6         65.61(7)   1_555 1_555  12_756
	O3        Nd3       O6         83.71(7)   1_555 1_555   5_566
	O2        Nd3       O3         113.91(6)   8_556 1_555   1_555
	O2        Nd3       O3         114.16(6)   8_556 1_555  10_765
	O2        Nd3       O4         67.82(7)   8_556 1_555  10_765
	O2        Nd3       O4         69.41(7)   8_556 1_555   1_555
	O2        Nd3       O6         60.22(6)   8_556 1_555  12_756
	O2        Nd3       O6         162.08(8)   8_556 1_555   5_566
	O2        Nd3       O2         106.92(9)  15_666 1_555   8_556
	O2        Nd3       O3         114.16(6)  15_666 1_555   1_555
	O2        Nd3       O3         113.91(6)  15_666 1_555  10_765
	O2        Nd3       O4         69.41(7)  15_666 1_555  10_765
	O2        Nd3       O4         67.82(7)  15_666 1_555   1_555
	O2        Nd3       O6         162.08(8)  15_666 1_555  12_756
	O2        Nd3       O6         60.22(6)  15_666 1_555   5_566
	O5        Nd4       Nd4        78.14(9)   1_555 1_555   5_566
	O5        Nd4       O5         156.28(19)  10_665 1_555   1_555
	O5        Nd4       Nd4        78.14(9)  10_665 1_555   5_566
	O5        Nd4       O5         87.00(4)   5_566 1_555  10_665
	O5        Nd4       O5         87.00(4)   5_566 1_555   1_555
	O5        Nd4       Nd4        75.25(9)   5_566 1_555   5_566
	O5        Nd4       O5         150.49(18)  12_656 1_555   5_566
	O5        Nd4       O5         87.00(4)  12_656 1_555  10_665
	O5        Nd4       O5         87.00(4)  12_656 1_555   1_555
	O5        Nd4       Nd4        75.25(9)  12_656 1_555   5_566
	O4        Nd4       O5         72.55(7)   3_645 1_555  12_656
	O4        Nd4       O5         130.65(11)   3_645 1_555   5_566
	O4        Nd4       O5         67.82(7)   3_645 1_555  10_665
	O4        Nd4       O5         131.39(11)   3_645 1_555   1_555
	O4        Nd4       Nd4        133.65(7)   3_645 1_555   5_566
	O4        Nd4       O4         92.70(14)  14_565 1_555   3_645
	O4        Nd4       O5         130.65(11)  14_565 1_555  12_656
	O4        Nd4       O5         72.55(7)  14_565 1_555   5_566
	O4        Nd4       O5         131.39(11)  14_565 1_555  10_665
	O4        Nd4       O5         67.82(7)  14_565 1_555   1_555
	O4        Nd4       Nd4        133.65(7)  14_565 1_555   5_566
	O2        Nd4       O4         66.85(9)  12_656 1_555  14_565
	O2        Nd4       O4         68.37(9)  12_656 1_555   3_645
	O2        Nd4       O5         63.91(6)  12_656 1_555  12_656
	O2        Nd4       O5         136.12(9)  12_656 1_555   5_566
	O2        Nd4       O5         132.86(9)  12_656 1_555  10_665
	O2        Nd4       O5         63.03(7)  12_656 1_555   1_555
	O2        Nd4       Nd4        123.49(7)  12_656 1_555   5_566
	O2        Nd4       O2         113.02(15)   5_566 1_555  12_656
	O2        Nd4       O4         68.37(9)   5_566 1_555  14_565
	O2        Nd4       O4         66.85(9)   5_566 1_555   3_645
	O2        Nd4       O5         136.12(9)   5_566 1_555  12_656
	O2        Nd4       O5         63.91(6)   5_566 1_555   5_566
	O2        Nd4       O5         63.03(7)   5_566 1_555  10_665
	O2        Nd4       O5         132.86(9)   5_566 1_555   1_555
	O2        Nd4       Nd4        123.49(7)   5_566 1_555   5_566
	Pt1       Nd4       O2         37.82(4)   3_645 1_555   5_566
	Pt1       Nd4       O2         106.41(10)   3_645 1_555  12_656
	Pt1       Nd4       O4         97.77(10)   3_645 1_555  14_565
	Pt1       Nd4       O4         39.65(5)   3_645 1_555   3_645
	Pt1       Nd4       O5         98.81(6)   3_645 1_555  12_656
	Pt1       Nd4       O5         94.65(6)   3_645 1_555   5_566
	Pt1       Nd4       O5         39.30(5)   3_645 1_555  10_665
	Pt1       Nd4       O5         164.32(15)   3_645 1_555   1_555
	Pt1       Nd4       Nd4        117.37(6)   3_645 1_555   5_566
	Pt1       Nd4       Pt1        125.25(12)  12_656 1_555   3_645
	Pt1       Nd4       O2         106.41(10)  12_656 1_555   5_566
	Pt1       Nd4       O2         37.82(4)  12_656 1_555  12_656
	Pt1       Nd4       O4         39.65(5)  12_656 1_555  14_565
	Pt1       Nd4       O4         97.77(10)  12_656 1_555   3_645
	Pt1       Nd4       O5         94.65(6)  12_656 1_555  12_656
	Pt1       Nd4       O5         98.81(6)  12_656 1_555   5_566
	Pt1       Nd4       O5         164.32(15)  12_656 1_555  10_665
	Pt1       Nd4       O5         39.30(5)  12_656 1_555   1_555
	Pt1       Nd4       Nd4        117.37(6)  12_656 1_555   5_566
	O2        Pt1       O2         180.000    1_555 1_555  15_666
	O5        Pt1       O2         92.62(9)  11_655 1_555   1_555
	O5        Pt1       O2         87.38(9)  11_655 1_555  15_666
	O5        Pt1       O5         180.000    5_566 1_555  11_655
	O5        Pt1       O2         87.38(9)   5_566 1_555   1_555
	O5        Pt1       O2         92.62(9)   5_566 1_555  15_666
	O4        Pt1       O5         91.82(7)   1_555 1_555   5_566
	O4        Pt1       O5         88.18(7)   1_555 1_555  11_655
	O4        Pt1       O2         82.32(8)   1_555 1_555   1_555
	O4        Pt1       O2         97.68(8)   1_555 1_555  15_666
	O4        Pt1       O4         180.000   15_666 1_555   1_555
	O4        Pt1       O5         88.18(7)  15_666 1_555   5_566
	O4        Pt1       O5         91.82(7)  15_666 1_555  11_655
	O4        Pt1       O2         97.68(8)  15_666 1_555   1_555
	O4        Pt1       O2         82.32(8)  15_666 1_555  15_666
	Nd1       Pt1       O4         56.85(6)  15_666 1_555  15_666
	Nd1       Pt1       O4         123.15(6)  15_666 1_555   1_555
	Nd1       Pt1       O5         130.08(7)  15_666 1_555   5_566
	Nd1       Pt1       O5         49.92(7)  15_666 1_555  11_655
	Nd1       Pt1       O2         127.87(6)  15_666 1_555   1_555
	Nd1       Pt1       O2         52.13(6)  15_666 1_555  15_666
	Nd1       Pt1       Nd1        180.000000(14)   1_555 1_555  15_666
	Nd1       Pt1       O4         123.15(6)   1_555 1_555  15_666
	Nd1       Pt1       O4         56.85(6)   1_555 1_555   1_555
	Nd1       Pt1       O5         49.92(7)   1_555 1_555   5_566
	Nd1       Pt1       O5         130.08(7)   1_555 1_555  11_655
	Nd1       Pt1       O2         52.13(6)   1_555 1_555   1_555
	Nd1       Pt1       O2         127.87(6)   1_555 1_555  15_666
	Nd4       Pt1       Nd1        112.83(4)   6_565 1_555   1_555
	Nd4       Pt1       Nd1        67.17(4)   6_565 1_555  15_666
	Nd4       Pt1       O4         124.01(6)   6_565 1_555  15_666
	Nd4       Pt1       O4         55.99(6)   6_565 1_555   1_555
	Nd4       Pt1       O5         131.22(8)   6_565 1_555   5_566
	Nd4       Pt1       O5         48.78(8)   6_565 1_555  11_655
	Nd4       Pt1       O2         118.50(6)   6_565 1_555   1_555
	Nd4       Pt1       O2         61.50(6)   6_565 1_555  15_666
	Nd4       Pt1       Nd4        180.000    5_566 1_555   6_565
	Nd4       Pt1       Nd1        67.17(4)   5_566 1_555   1_555
	Nd4       Pt1       Nd1        112.83(4)   5_566 1_555  15_666
	Nd4       Pt1       O4         55.99(6)   5_566 1_555  15_666
	Nd4       Pt1       O4         124.01(6)   5_566 1_555   1_555
	Nd4       Pt1       O5         48.78(8)   5_566 1_555   5_566
	Nd4       Pt1       O5         131.22(8)   5_566 1_555  11_655
	Nd4       Pt1       O2         61.50(6)   5_566 1_555   1_555
	Nd4       Pt1       O2         118.50(6)   5_566 1_555  15_666
	O6        Pt2       O6         180.000   12_756 1_555  14_565
	O3        Pt2       O6         81.69(8)   1_555 1_555  12_756
	O3        Pt2       O6         98.31(8)   1_555 1_555  14_565
	O3        Pt2       O3         180.00000(3)   7_766 1_555   1_555
	O3        Pt2       O6         98.31(8)   7_766 1_555  12_756
	O3        Pt2       O6         81.69(8)   7_766 1_555  14_565
	O1        Pt2       O3         79.40(7)  10_765 1_555   7_766
	O1        Pt2       O3         100.60(7)  10_765 1_555   1_555
	O1        Pt2       O6         86.96(7)  10_765 1_555  12_756
	O1        Pt2       O6         93.04(7)  10_765 1_555  14_565
	O1        Pt2       O1         180.000000(12)  16_556 1_555  10_765
	O1        Pt2       O3         100.60(7)  16_556 1_555   7_766
	O1        Pt2       O3         79.40(7)  16_556 1_555   1_555
	O1        Pt2       O6         93.04(7)  16_556 1_555  12_756
	O1        Pt2       O6         86.96(7)  16_556 1_555  14_565
	Nd2       O1        Pt2        107.42(7)   1_555 1_555  10_765
	Nd2       O1        Nd2        137.58(9)   4_646 1_555   1_555
	Nd2       O1        Pt2        104.79(8)   4_646 1_555  10_765
	Nd1       O1        Nd2        104.78(8)  16_546 1_555   4_646
	Nd1       O1        Nd2        91.04(7)  16_546 1_555   1_555
	Nd1       O1        Pt2        107.60(8)  16_546 1_555  10_765
	O3        O1        Nd1        59.63(7)  16_546 1_555  16_546
	O3        O1        Nd2        102.54(8)  16_546 1_555   4_646
	O3        O1        Nd2        119.22(8)  16_546 1_555   1_555
	O3        O1        Pt2        50.12(6)  16_546 1_555  10_765
	O6        O1        O3         69.06(7)   5_566 1_555  16_546
	O6        O1        Nd1        96.56(8)   5_566 1_555  16_546
	O6        O1        Nd2        148.82(9)   5_566 1_555   4_646
	O6        O1        Nd2        62.77(6)   5_566 1_555   1_555
	O6        O1        Pt2        46.13(5)   5_566 1_555  10_765
	O6        O1        O6         89.26(7)   3_745 1_555   5_566
	O6        O1        O3         56.61(7)   3_745 1_555  16_546
	O6        O1        Nd1        108.12(8)   3_745 1_555  16_546
	O6        O1        Nd2        62.78(6)   3_745 1_555   4_646
	O6        O1        Nd2        148.11(8)   3_745 1_555   1_555
	O6        O1        Pt2        43.13(5)   3_745 1_555  10_765
	O6        O1        O6         150.60(7)  16_546 1_555   3_745
	O6        O1        O6         109.76(8)  16_546 1_555   5_566
	O6        O1        O3         108.44(8)  16_546 1_555  16_546
	O6        O1        Nd1        49.25(6)  16_546 1_555  16_546
	O6        O1        Nd2        101.39(7)  16_546 1_555   4_646
	O6        O1        Nd2        60.19(6)  16_546 1_555   1_555
	O6        O1        Pt2        149.24(8)  16_546 1_555  10_765
	O3        O1        O6         148.98(8)  10_765 1_555  16_546
	O3        O1        O6         60.39(6)  10_765 1_555   3_745
	O3        O1        O6         52.67(6)  10_765 1_555   5_566
	O3        O1        O3         89.70(7)  10_765 1_555  16_546
	O3        O1        Nd1        144.47(8)  10_765 1_555  16_546
	O3        O1        Nd2        98.76(7)  10_765 1_555   4_646
	O3        O1        Nd2        89.13(7)  10_765 1_555   1_555
	O3        O1        Pt2        39.57(5)  10_765 1_555  10_765
	O3        O1        O3         129.31(8)   4_646 1_555  10_765
	O3        O1        O6         58.74(6)   4_646 1_555  16_546
	O3        O1        O6         107.07(7)   4_646 1_555   3_745
	O3        O1        O6         162.02(9)   4_646 1_555   5_566
	O3        O1        O3         126.14(9)   4_646 1_555  16_546
	O3        O1        Nd1        85.65(7)   4_646 1_555  16_546
	O3        O1        Nd2        44.76(5)   4_646 1_555   4_646
	O3        O1        Nd2        99.42(7)   4_646 1_555   1_555
	O3        O1        Pt2        149.54(9)   4_646 1_555  10_765
	O4        O1        O3         60.71(6)  16_546 1_555   4_646
	O4        O1        O3         131.66(8)  16_546 1_555  10_765
	O4        O1        O6         79.32(7)  16_546 1_555  16_546
	O4        O1        O6         71.43(7)  16_546 1_555   3_745
	O4        O1        O6         134.15(8)  16_546 1_555   5_566
	O4        O1        O3         65.57(7)  16_546 1_555  16_546
	O4        O1        Nd1        54.49(6)  16_546 1_555  16_546
	O4        O1        Nd2        52.50(6)  16_546 1_555   4_646
	O4        O1        Nd2        138.99(8)  16_546 1_555   1_555
	O4        O1        Pt2        104.28(8)  16_546 1_555  10_765
	Nd2       O2        Pt1        168.50(11)  12_656 1_555   1_555
	Nd1       O2        Nd2        102.27(8)   1_555 1_555  12_656
	Nd1       O2        Pt1        89.17(8)   1_555 1_555   1_555
	Nd1       O2        Nd1        108.08(8)  11_655 1_555   1_555
	Nd1       O2        Nd2        89.05(8)  11_655 1_555  12_656
	Nd1       O2        Pt1        88.51(7)  11_655 1_555   1_555
	O4        O2        Nd1        62.62(6)   1_555 1_555  11_655
	O4        O2        Nd1        62.38(7)   1_555 1_555   1_555
	O4        O2        Nd2        137.25(10)   1_555 1_555  12_656
	O4        O2        Pt1        49.87(6)   1_555 1_555   1_555
	O6        O2        O4         110.59(9)  11_655 1_555   1_555
	O6        O2        Nd1        53.35(7)  11_655 1_555  11_655
	O6        O2        Nd1        156.89(10)  11_655 1_555   1_555
	O6        O2        Nd2        67.09(7)  11_655 1_555  12_656
	O6        O2        Pt1        102.63(9)  11_655 1_555   1_555
	O5        O2        O6         145.56(10)   5_566 1_555  11_655
	O5        O2        O4         65.23(7)   5_566 1_555   1_555
	O5        O2        Nd1        126.35(8)   5_566 1_555  11_655
	O5        O2        Nd1        54.54(7)   5_566 1_555   1_555
	O5        O2        Nd2        140.65(10)   5_566 1_555  12_656
	O5        O2        Pt1        46.90(6)   5_566 1_555   1_555
	O5        O2        O5         73.19(7)   1_555 1_555   5_566
	O5        O2        O6         129.90(9)   1_555 1_555  11_655
	O5        O2        O4         116.84(9)   1_555 1_555   1_555
	O5        O2        Nd1        143.87(9)   1_555 1_555  11_655
	O5        O2        Nd1        54.94(7)   1_555 1_555   1_555
	O5        O2        Nd2        67.55(7)   1_555 1_555  12_656
	O5        O2        Pt1        119.59(9)   1_555 1_555   1_555
	Nd4       O2        O5         50.91(6)   5_566 1_555   1_555
	Nd4       O2        O5         50.69(6)   5_566 1_555   5_566
	Nd4       O2        O6         119.10(10)   5_566 1_555  11_655
	Nd4       O2        O4         115.80(9)   5_566 1_555   1_555
	Nd4       O2        Nd1        165.14(10)   5_566 1_555  11_655
	Nd4       O2        Nd1        82.10(9)   5_566 1_555   1_555
	Nd4       O2        Nd2        99.52(7)   5_566 1_555  12_656
	Nd4       O2        Pt1        80.68(6)   5_566 1_555   1_555
	O5        O2        Nd4        112.54(8)  11_655 1_555   5_566
	O5        O2        O5         162.23(9)  11_655 1_555   1_555
	O5        O2        O5         91.13(7)  11_655 1_555   5_566
	O5        O2        O6         60.77(7)  11_655 1_555  11_655
	O5        O2        O4         61.16(7)  11_655 1_555   1_555
	O5        O2        Nd1        53.00(6)  11_655 1_555  11_655
	O5        O2        Nd1        122.29(8)  11_655 1_555   1_555
	O5        O2        Nd2        127.09(9)  11_655 1_555  12_656
	O5        O2        Pt1        44.23(5)  11_655 1_555   1_555
	Nd3       O2        O5         69.25(6)   8_456 1_555  11_655
	Nd3       O2        Nd4        70.03(8)   8_456 1_555   5_566
	Nd3       O2        O5         105.60(8)   8_456 1_555   1_555
	Nd3       O2        O5         103.26(8)   8_456 1_555   5_566
	Nd3       O2        O6         50.42(6)   8_456 1_555  11_655
	Nd3       O2        O4         128.20(8)   8_456 1_555   1_555
	Nd3       O2        Nd1        98.93(7)   8_456 1_555  11_655
	Nd3       O2        Nd1        152.04(9)   8_456 1_555   1_555
	Nd3       O2        Nd2        84.94(6)   8_456 1_555  12_656
	Nd3       O2        Pt1        84.34(6)   8_456 1_555   1_555
	O4        O2        Nd3        47.96(5)  15_666 1_555   8_456
	O4        O2        O5         59.00(7)  15_666 1_555  11_655
	O4        O2        Nd4        53.68(6)  15_666 1_555   5_566
	O4        O2        O5         104.52(8)  15_666 1_555   1_555
	O4        O2        O5         58.21(7)  15_666 1_555   5_566
	O4        O2        O6         88.76(7)  15_666 1_555  11_655
	O4        O2        O4         91.82(8)  15_666 1_555   1_555
	O4        O2        Nd1        111.60(8)  15_666 1_555  11_655
	O4        O2        Nd1        112.73(8)  15_666 1_555   1_555
	O4        O2        Nd2        129.71(9)  15_666 1_555  12_656
	O4        O2        Pt1        41.95(5)  15_666 1_555   1_555
	O4        O2        O4         77.77(8)   8_456 1_555  15_666
	O4        O2        Nd3        47.40(5)   8_456 1_555   8_456
	O4        O2        O5         116.60(8)   8_456 1_555  11_655
	O4        O2        Nd4        53.00(6)   8_456 1_555   5_566
	O4        O2        O5         61.20(7)   8_456 1_555   1_555
	O4        O2        O5         103.68(8)   8_456 1_555   5_566
	O4        O2        O6         75.58(7)   8_456 1_555  11_655
	O4        O2        O4         167.97(11)   8_456 1_555   1_555
	O4        O2        Nd1        126.73(8)   8_456 1_555  11_655
	O4        O2        Nd1        115.94(8)   8_456 1_555   1_555
	O4        O2        Nd2        54.33(6)   8_456 1_555  12_656
	O4        O2        Pt1        119.47(9)   8_456 1_555   1_555
	O6        O2        O4         99.51(7)   1_555 1_555   8_456
	O6        O2        O4         158.75(9)   1_555 1_555  15_666
	O6        O2        Nd3        141.92(7)   1_555 1_555   8_456
	O6        O2        O5         136.88(9)   1_555 1_555  11_655
	O6        O2        Nd4        107.72(8)   1_555 1_555   5_566
	O6        O2        O5         57.32(6)   1_555 1_555   1_555
	O6        O2        O5         102.96(8)   1_555 1_555   5_566
	O6        O2        O6         111.17(8)   1_555 1_555  11_655
	O6        O2        O4         88.00(8)   1_555 1_555   1_555
	O6        O2        Nd1        87.11(7)   1_555 1_555  11_655
	O6        O2        Nd1        49.16(6)   1_555 1_555   1_555
	O6        O2        Nd2        57.44(6)   1_555 1_555  12_656
	O6        O2        Pt1        133.60(9)   1_555 1_555   1_555
	Nd2       O3        Pt2        135.01(9)   1_555 1_555   1_555
	Nd3       O3        Nd2        102.69(8)   1_555 1_555   1_555
	Nd3       O3        Pt2        105.54(8)   1_555 1_555   1_555
	Nd1       O3        Nd3        102.02(7)   1_555 1_555   1_555
	Nd1       O3        Nd2        100.92(8)   1_555 1_555   1_555
	Nd1       O3        Pt2        106.50(8)   1_555 1_555   1_555
	O1        O3        Nd1        58.13(6)  16_556 1_555   1_555
	O1        O3        Nd3        100.79(7)  16_556 1_555   1_555
	O1        O3        Nd2        151.47(10)  16_556 1_555   1_555
	O1        O3        Pt2        50.48(6)  16_556 1_555   1_555
	O6        O3        O1         68.24(7)  12_756 1_555  16_556
	O6        O3        Nd1        116.71(8)  12_756 1_555   1_555
	O6        O3        Nd3        56.73(6)  12_756 1_555   1_555
	O6        O3        Nd2        139.39(10)  12_756 1_555   1_555
	O6        O3        Pt2        48.90(6)  12_756 1_555   1_555
	O5        O3        O6         127.47(8)   5_566 1_555  12_756
	O5        O3        O1         105.90(8)   5_566 1_555  16_556
	O5        O3        Nd1        51.59(6)   5_566 1_555   1_555
	O5        O3        Nd3        74.90(6)   5_566 1_555   1_555
	O5        O3        Nd2        65.51(7)   5_566 1_555   1_555
	O5        O3        Pt2        156.35(9)   5_566 1_555   1_555
	O6        O3        O5         133.60(9)  14_565 1_555   5_566
	O6        O3        O6         89.56(8)  14_565 1_555  12_756
	O6        O3        O1         58.41(6)  14_565 1_555  16_556
	O6        O3        Nd1        89.33(7)  14_565 1_555   1_555
	O6        O3        Nd3        146.08(9)  14_565 1_555   1_555
	O6        O3        Nd2        106.39(8)  14_565 1_555   1_555
	O6        O3        Pt2        40.66(5)  14_565 1_555   1_555
	O1        O3        O6         56.73(6)  10_765 1_555  14_565
	O1        O3        O5         163.73(9)  10_765 1_555   5_566
	O1        O3        O6         57.02(6)  10_765 1_555  12_756
	O1        O3        O1         90.30(7)  10_765 1_555  16_556
	O1        O3        Nd1        143.75(9)  10_765 1_555   1_555
	O1        O3        Nd3        101.06(7)  10_765 1_555   1_555
	O1        O3        Nd2        100.80(7)  10_765 1_555   1_555
	O1        O3        Pt2        39.82(5)  10_765 1_555   1_555
	O1        O3        O1         64.06(5)  13_566 1_555  10_765
	O1        O3        O6         60.15(6)  13_566 1_555  14_565
	O1        O3        O5         108.07(7)  13_566 1_555   5_566
	O1        O3        O6         120.92(8)  13_566 1_555  12_756
	O1        O3        O1         117.65(8)  13_566 1_555  16_556
	O1        O3        Nd1        112.51(8)  13_566 1_555   1_555
	O1        O3        Nd3        137.75(9)  13_566 1_555   1_555
	O1        O3        Nd2        48.58(6)  13_566 1_555   1_555
	O1        O3        Pt2        87.69(6)  13_566 1_555   1_555
	O4        O3        O1         163.65(9)   1_555 1_555  13_566
	O4        O3        O1         132.22(8)   1_555 1_555  10_765
	O4        O3        O6         124.17(8)   1_555 1_555  14_565
	O4        O3        O5         56.73(6)   1_555 1_555   5_566
	O4        O3        O6         75.43(7)   1_555 1_555  12_756
	O4        O3        O1         66.14(7)   1_555 1_555  16_556
	O4        O3        Nd1        54.47(6)   1_555 1_555   1_555
	O4        O3        Nd3        49.23(6)   1_555 1_555   1_555
	O4        O3        Nd2        119.93(9)   1_555 1_555   1_555
	O4        O3        Pt2        105.03(8)   1_555 1_555   1_555
	O4        O3        O4         103.69(7)  14_565 1_555   1_555
	O4        O3        O1         60.44(6)  14_565 1_555  13_566
	O4        O3        O1         121.33(7)  14_565 1_555  10_765
	O4        O3        O6         79.85(7)  14_565 1_555  14_565
	O4        O3        O5         58.48(6)  14_565 1_555   5_566
	O4        O3        O6         166.58(10)  14_565 1_555  12_756
	O4        O3        O1         98.96(8)  14_565 1_555  16_556
	O4        O3        Nd1        55.48(6)  14_565 1_555   1_555
	O4        O3        Nd3        132.75(8)  14_565 1_555   1_555
	O4        O3        Nd2        52.84(6)  14_565 1_555   1_555
	O4        O3        Pt2        120.06(8)  14_565 1_555   1_555
	Nd3       O4        Pt1        97.93(8)   1_555 1_555   1_555
	Nd2       O4        Nd3        91.39(7)  11_655 1_555   1_555
	Nd2       O4        Pt1        170.64(11)  11_655 1_555   1_555
	O2        O4        Nd2        123.76(10)   1_555 1_555  11_655
	O2        O4        Nd3        135.26(9)   1_555 1_555   1_555
	O2        O4        Pt1        47.81(6)   1_555 1_555   1_555
	Nd4       O4        O2         115.42(9)   6_565 1_555   1_555
	Nd4       O4        Nd2        97.95(7)   6_565 1_555  11_655
	Nd4       O4        Nd3        81.40(9)   6_565 1_555   1_555
	Nd4       O4        Pt1        84.35(7)   6_565 1_555   1_555
	Nd1       O4        Nd4        167.55(10)   1_555 1_555   6_565
	Nd1       O4        O2         56.07(7)   1_555 1_555   1_555
	Nd1       O4        Nd2        94.49(8)   1_555 1_555  11_655
	Nd1       O4        Nd3        98.81(7)   1_555 1_555   1_555
	Nd1       O4        Pt1        83.29(7)   1_555 1_555   1_555
	Nd1       O4        Nd1        99.75(8)  11_655 1_555   1_555
	Nd1       O4        Nd4        80.37(8)  11_655 1_555   6_565
	Nd1       O4        O2         57.77(6)  11_655 1_555   1_555
	Nd1       O4        Nd2        87.66(7)  11_655 1_555  11_655
	Nd1       O4        Nd3        161.44(9)  11_655 1_555   1_555
	Nd1       O4        Pt1        83.77(7)  11_655 1_555   1_555
	O5        O4        Nd1        52.64(6)  11_655 1_555  11_655
	O5        O4        Nd1        118.60(9)  11_655 1_555   1_555
	O5        O4        Nd4        51.78(6)  11_655 1_555   6_565
	O5        O4        O2         63.67(7)  11_655 1_555   1_555
	O5        O4        Nd2        129.98(8)  11_655 1_555  11_655
	O5        O4        Nd3        116.61(10)  11_655 1_555   1_555
	O5        O4        Pt1        45.56(5)  11_655 1_555   1_555
	O5        O4        O5         89.33(7)   5_566 1_555  11_655
	O5        O4        Nd1        115.84(8)   5_566 1_555  11_655
	O5        O4        Nd1        51.15(6)   5_566 1_555   1_555
	O5        O4        Nd4        117.49(9)   5_566 1_555   6_565
	O5        O4        O2         59.27(7)   5_566 1_555   1_555
	O5        O4        Nd2        139.40(8)   5_566 1_555  11_655
	O5        O4        Nd3        76.08(7)   5_566 1_555   1_555
	O5        O4        Pt1        43.76(5)   5_566 1_555   1_555
	O5        O4        O5         158.52(9)   8_556 1_555   5_566
	O5        O4        O5         69.26(6)   8_556 1_555  11_655
	O5        O4        Nd1        49.63(6)   8_556 1_555  11_655
	O5        O4        Nd1        138.07(9)   8_556 1_555   1_555
	O5        O4        Nd4        50.24(6)   8_556 1_555   6_565
	O5        O4        O2         107.15(8)   8_556 1_555   1_555
	O5        O4        Nd2        61.36(6)   8_556 1_555  11_655
	O5        O4        Nd3        114.37(9)   8_556 1_555   1_555
	O5        O4        Pt1        114.81(8)   8_556 1_555   1_555
	O2        O4        O5         107.95(8)  15_666 1_555   8_556
	O2        O4        O5         58.16(7)  15_666 1_555   5_566
	O2        O4        O5         56.17(7)  15_666 1_555  11_655
	O2        O4        Nd1        108.66(8)  15_666 1_555  11_655
	O2        O4        Nd1        109.29(8)  15_666 1_555   1_555
	O2        O4        Nd4        59.47(6)  15_666 1_555   6_565
	O2        O4        O2         88.18(8)  15_666 1_555   1_555
	O2        O4        Nd2        147.69(9)  15_666 1_555  11_655
	O2        O4        Nd3        64.22(6)  15_666 1_555   1_555
	O2        O4        Pt1        40.37(5)  15_666 1_555   1_555
	O2        O4        O2         101.35(8)   8_556 1_555  15_666
	O2        O4        O5         54.79(7)   8_556 1_555   8_556
	O2        O4        O5         139.26(9)   8_556 1_555   5_566
	O2        O4        O5         108.45(8)   8_556 1_555  11_655
	O2        O4        Nd1        103.75(7)   8_556 1_555  11_655
	O2        O4        Nd1        132.53(8)   8_556 1_555   1_555
	O2        O4        Nd4        58.63(6)   8_556 1_555   6_565
	O2        O4        O2         161.37(9)   8_556 1_555   1_555
	O2        O4        Nd2        46.76(6)   8_556 1_555  11_655
	O2        O4        Nd3        63.19(6)   8_556 1_555   1_555
	O2        O4        Pt1        139.46(10)   8_556 1_555   1_555
	O3        O4        O2         92.81(7)   1_555 1_555   8_556
	O3        O4        O2         94.15(7)   1_555 1_555  15_666
	O3        O4        O5         143.18(9)   1_555 1_555   8_556
	O3        O4        O5         58.09(6)   1_555 1_555   5_566
	O3        O4        O5         145.72(10)   1_555 1_555  11_655
	O3        O4        Nd1        148.13(9)   1_555 1_555  11_655
	O3        O4        Nd1        50.55(5)   1_555 1_555   1_555
	O3        O4        Nd4        131.24(10)   1_555 1_555   6_565
	O3        O4        O2         102.52(8)   1_555 1_555   1_555
	O3        O4        Nd2        84.16(7)   1_555 1_555  11_655
	O3        O4        Nd3        49.85(6)   1_555 1_555   1_555
	O3        O4        Pt1        101.19(8)   1_555 1_555   1_555
	O1        O4        O3         48.30(5)  16_556 1_555   1_555
	O1        O4        O2         84.37(7)  16_556 1_555   8_556
	O1        O4        O2         142.42(8)  16_556 1_555  15_666
	O1        O4        O5         105.54(8)  16_556 1_555   8_556
	O1        O4        O5         93.41(7)  16_556 1_555   5_566
	O1        O4        O5         156.41(10)  16_556 1_555  11_655
	O1        O4        Nd1        105.81(8)  16_556 1_555  11_655
	O1        O4        Nd1        49.49(5)  16_556 1_555   1_555
	O1        O4        Nd4        142.62(9)  16_556 1_555   6_565
	O1        O4        O2         97.88(8)  16_556 1_555   1_555
	O1        O4        Nd2        46.83(5)  16_556 1_555  11_655
	O1        O4        Nd3        86.73(6)  16_556 1_555   1_555
	O1        O4        Pt1        132.56(9)  16_556 1_555   1_555
	O3        O4        O1         58.85(6)  11_655 1_555  16_556
	O3        O4        O3         107.06(7)  11_655 1_555   1_555
	O3        O4        O2         82.87(7)  11_655 1_555   8_556
	O3        O4        O2         158.22(8)  11_655 1_555  15_666
	O3        O4        O5         56.98(6)  11_655 1_555   8_556
	O3        O4        O5         129.99(9)  11_655 1_555   5_566
	O3        O4        O5         102.13(8)  11_655 1_555  11_655
	O3        O4        Nd1        49.93(5)  11_655 1_555  11_655
	O3        O4        Nd1        81.66(7)  11_655 1_555   1_555
	O3        O4        Nd4        107.19(8)  11_655 1_555   6_565
	O3        O4        O2         82.55(8)  11_655 1_555   1_555
	O3        O4        Nd2        43.47(6)  11_655 1_555  11_655
	O3        O4        Nd3        134.30(9)  11_655 1_555   1_555
	O3        O4        Pt1        127.18(9)  11_655 1_555   1_555
	Nd4       O5        Pt1        91.92(11)   1_555 1_555  12_656
	Nd1       O5        Nd4        93.60(8)  12_656 1_555   1_555
	Nd1       O5        Pt1        90.46(9)  12_656 1_555  12_656
	Nd4       O5        Nd1        91.46(8)   5_566 1_555  12_656
	Nd4       O5        Nd4        26.61(17)   5_566 1_555   1_555
	Nd4       O5        Pt1        118.48(11)   5_566 1_555  12_656
	Nd1       O5        Nd4        91.87(8)   1_555 1_555   5_566
	Nd1       O5        Nd1        174.82(9)   1_555 1_555  12_656
	Nd1       O5        Nd4        91.15(8)   1_555 1_555   1_555
	Nd1       O5        Pt1        91.45(9)   1_555 1_555  12_656
	O2        O5        Nd1        127.00(9)  12_656 1_555   1_555
	O2        O5        Nd4        86.77(10)  12_656 1_555   5_566
	O2        O5        Nd1        57.19(7)  12_656 1_555  12_656
	O2        O5        Nd4        66.28(9)  12_656 1_555   1_555
	O2        O5        Pt1        45.72(6)  12_656 1_555  12_656
	O2        O5        O2         151.87(9)   1_555 1_555  12_656
	O2        O5        Nd1        56.15(7)   1_555 1_555   1_555
	O2        O5        Nd4        65.17(9)   1_555 1_555   5_566
	O2        O5        Nd1        122.09(8)   1_555 1_555  12_656
	O2        O5        Nd4        86.29(10)   1_555 1_555   1_555
	O2        O5        Pt1        147.45(12)   1_555 1_555  12_656
	O4        O5        O2         107.05(9)  14_565 1_555   1_555
	O4        O5        O2         65.62(7)  14_565 1_555  12_656
	O4        O5        Nd1        61.59(7)  14_565 1_555   1_555
	O4        O5        Nd4        83.60(10)  14_565 1_555   5_566
	O4        O5        Nd1        122.79(9)  14_565 1_555  12_656
	O4        O5        Nd4        60.40(9)  14_565 1_555   1_555
	O4        O5        Pt1        46.26(5)  14_565 1_555  12_656
	O6        O5        O4         102.43(9)   1_555 1_555  14_565
	O6        O5        O2         66.59(7)   1_555 1_555   1_555
	O6        O5        O2         140.45(8)   1_555 1_555  12_656
	O6        O5        Nd1        53.02(7)   1_555 1_555   1_555
	O6        O5        Nd4        130.94(11)   1_555 1_555   5_566
	O6        O5        Nd1        121.93(9)   1_555 1_555  12_656
	O6        O5        Nd4        142.84(11)   1_555 1_555   1_555
	O6        O5        Pt1        97.80(8)   1_555 1_555  12_656
	Nd2       O5        O6         56.14(6)  12_656 1_555   1_555
	Nd2       O5        O4         150.04(11)  12_656 1_555  14_565
	Nd2       O5        O2         47.64(5)  12_656 1_555   1_555
	Nd2       O5        O2         144.34(10)  12_656 1_555  12_656
	Nd2       O5        Nd1        88.57(7)  12_656 1_555   1_555
	Nd2       O5        Nd4        95.55(10)  12_656 1_555   5_566
	Nd2       O5        Nd1        87.15(7)  12_656 1_555  12_656
	Nd2       O5        Nd4        122.14(11)  12_656 1_555   1_555
	Nd2       O5        Pt1        145.94(8)  12_656 1_555  12_656
	O2        O5        Nd2        112.38(8)  14_565 1_555  12_656
	O2        O5        O6         56.84(7)  14_565 1_555   1_555
	O2        O5        O4         55.16(7)  14_565 1_555  14_565
	O2        O5        O2         109.55(10)  14_565 1_555   1_555
	O2        O5        O2         88.87(7)  14_565 1_555  12_656
	O2        O5        Nd1        57.35(7)  14_565 1_555   1_555
	O2        O5        Nd4        136.04(11)  14_565 1_555   5_566
	O2        O5        Nd1        121.92(9)  14_565 1_555  12_656
	O2        O5        Nd4        115.53(10)  14_565 1_555   1_555
	O2        O5        Pt1        43.15(5)  14_565 1_555  12_656
	O4        O5        O2         62.85(6)  12_656 1_555  14_565
	O4        O5        Nd2        107.90(7)  12_656 1_555  12_656
	O4        O5        O6         88.81(7)  12_656 1_555   1_555
	O4        O5        O4         90.67(7)  12_656 1_555  14_565
	O4        O5        O2         151.96(9)  12_656 1_555   1_555
	O4        O5        O2         55.50(7)  12_656 1_555  12_656
	O4        O5        Nd1        119.73(9)  12_656 1_555   1_555
	O4        O5        Nd4        140.17(11)  12_656 1_555   5_566
	O4        O5        Nd1        59.10(7)  12_656 1_555  12_656
	O4        O5        Nd4        121.65(11)  12_656 1_555   1_555
	O4        O5        Pt1        44.41(5)  12_656 1_555  12_656
	O3        O5        O4         65.18(6)  12_656 1_555  12_656
	O3        O5        O2         101.64(7)  12_656 1_555  14_565
	O3        O5        Nd2        44.47(5)  12_656 1_555  12_656
	O3        O5        O6         68.10(7)  12_656 1_555   1_555
	O3        O5        O4         153.51(8)  12_656 1_555  14_565
	O3        O5        O2         92.11(7)  12_656 1_555   1_555
	O3        O5        O2         105.14(9)  12_656 1_555  12_656
	O3        O5        Nd1        119.82(8)  12_656 1_555   1_555
	O3        O5        Nd4        121.71(10)  12_656 1_555   5_566
	O3        O5        Nd1        55.00(7)  12_656 1_555  12_656
	O3        O5        Nd4        141.08(11)  12_656 1_555   1_555
	O3        O5        Pt1        108.85(8)  12_656 1_555  12_656
	O4        O5        O3         64.53(7)   8_456 1_555  12_656
	O4        O5        O4         114.91(10)   8_456 1_555  12_656
	O4        O5        O2         163.38(8)   8_456 1_555  14_565
	O4        O5        Nd2        51.50(5)   8_456 1_555  12_656
	O4        O5        O6         107.55(7)   8_456 1_555   1_555
	O4        O5        O4         140.38(9)   8_456 1_555  14_565
	O4        O5        O2         64.01(6)   8_456 1_555   1_555
	O4        O5        O2         103.29(9)   8_456 1_555  12_656
	O4        O5        Nd1        119.95(8)   8_456 1_555   1_555
	O4        O5        Nd4        57.21(9)   8_456 1_555   5_566
	O4        O5        Nd1        59.04(7)   8_456 1_555  12_656
	O4        O5        Nd4        80.14(10)   8_456 1_555   1_555
	O4        O5        Pt1        147.50(11)   8_456 1_555  12_656
	Nd1       O6        Pt2        129.67(10)   1_555 1_555   5_576
	Nd3       O6        Nd1        122.09(9)   5_576 1_555   1_555
	Nd3       O6        Pt2        106.98(9)   5_576 1_555   5_576
	O3        O6        Nd3        57.66(6)   5_576 1_555   5_576
	O3        O6        Nd1        172.73(10)   5_576 1_555   1_555
	O3        O6        Pt2        49.41(6)   5_576 1_555   5_576
	Nd2       O6        O3         92.95(8)  12_656 1_555   5_576
	Nd2       O6        Nd3        90.63(7)  12_656 1_555   5_576
	Nd2       O6        Nd1        94.31(8)  12_656 1_555   1_555
	Nd2       O6        Pt2        95.75(8)  12_656 1_555   5_576
	O2        O6        Nd2        123.96(9)  14_565 1_555  12_656
	O2        O6        O3         114.96(9)  14_565 1_555   5_576
	O2        O6        Nd3        69.36(7)  14_565 1_555   5_576
	O2        O6        Nd1        60.44(7)  14_565 1_555   1_555
	O2        O6        Pt2        139.66(10)  14_565 1_555   5_576
	O1        O6        O2         173.21(10)  12_656 1_555  14_565
	O1        O6        Nd2        50.08(6)  12_656 1_555  12_656
	O1        O6        O3         70.31(7)  12_656 1_555   5_576
	O1        O6        Nd3        112.09(9)  12_656 1_555   5_576
	O1        O6        Nd1        114.77(9)  12_656 1_555   1_555
	O1        O6        Pt2        46.91(5)  12_656 1_555   5_576
	Nd2       O6        O1         137.03(9)  16_556 1_555  12_656
	Nd2       O6        O2         48.96(6)  16_556 1_555  14_565
	Nd2       O6        Nd2        172.88(9)  16_556 1_555  12_656
	Nd2       O6        O3         90.38(8)  16_556 1_555   5_576
	Nd2       O6        Nd3        85.84(7)  16_556 1_555   5_576
	Nd2       O6        Nd1        82.39(7)  16_556 1_555   1_555
	Nd2       O6        Pt2        91.19(7)  16_556 1_555   5_576
	O5        O6        Nd2        110.81(8)   1_555 1_555  16_556
	O5        O6        O1         111.11(8)   1_555 1_555  12_656
	O5        O6        O2         62.40(7)   1_555 1_555  14_565
	O5        O6        Nd2        62.31(6)   1_555 1_555  12_656
	O5        O6        O3         128.97(9)   1_555 1_555   5_576
	O5        O6        Nd3        77.50(7)   1_555 1_555   5_576
	O5        O6        Nd1        55.24(7)   1_555 1_555   1_555
	O5        O6        Pt2        157.92(10)   1_555 1_555   5_576
	O1        O6        O5         158.03(9)   6_575 1_555   1_555
	O1        O6        Nd2        48.29(5)   6_575 1_555  16_556
	O1        O6        O1         90.74(7)   6_575 1_555  12_656
	O1        O6        O2         95.85(8)   6_575 1_555  14_565
	O1        O6        Nd2        138.22(8)   6_575 1_555  12_656
	O1        O6        O3         55.15(7)   6_575 1_555   5_576
	O1        O6        Nd3        92.48(7)   6_575 1_555   5_576
	O1        O6        Nd1        118.48(8)   6_575 1_555   1_555
	O1        O6        Pt2        43.83(5)   6_575 1_555   5_576
	O3        O6        O1         62.87(6)  11_655 1_555   6_575
	O3        O6        O5         132.58(9)  11_655 1_555   1_555
	O3        O6        Nd2        91.25(7)  11_655 1_555  16_556
	O3        O6        O1         52.53(6)  11_655 1_555  12_656
	O3        O6        O2         129.71(8)  11_655 1_555  14_565
	O3        O6        Nd2        95.01(7)  11_655 1_555  12_656
	O3        O6        O3         90.44(8)  11_655 1_555   5_576
	O3        O6        Nd3        147.89(9)  11_655 1_555   5_576
	O3        O6        Nd1        89.02(8)  11_655 1_555   1_555
	O3        O6        Pt2        41.04(5)  11_655 1_555   5_576
	O1        O6        O3         61.11(6)  16_556 1_555  11_655
	O1        O6        O1         66.61(8)  16_556 1_555   6_575
	O1        O6        O5         104.98(8)  16_556 1_555   1_555
	O1        O6        Nd2        45.95(5)  16_556 1_555  16_556
	O1        O6        O1         112.82(8)  16_556 1_555  12_656
	O1        O6        O2         68.65(6)  16_556 1_555  14_565
	O1        O6        Nd2        135.54(9)  16_556 1_555  12_656
	O1        O6        O3         121.76(9)  16_556 1_555   5_576
	O1        O6        Nd3        130.16(9)  16_556 1_555   5_576
	O1        O6        Nd1        52.03(6)  16_556 1_555   1_555
	O1        O6        Pt2        88.78(7)  16_556 1_555   5_576
	O2        O6        O1         90.57(7)   1_555 1_555  16_556
	O2        O6        O3         77.88(7)   1_555 1_555  11_655
	O2        O6        O1         140.38(8)   1_555 1_555   6_575
	O2        O6        O5         56.10(6)   1_555 1_555   1_555
	O2        O6        Nd2        132.87(8)   1_555 1_555  16_556
	O2        O6        O1         67.94(7)   1_555 1_555  12_656
	O2        O6        O2         105.67(8)   1_555 1_555  14_565
	O2        O6        Nd2        45.94(5)   1_555 1_555  12_656
	O2        O6        O3         134.70(9)   1_555 1_555   5_576
	O2        O6        Nd3        126.01(8)   1_555 1_555   5_576
	O2        O6        Nd1        52.13(6)   1_555 1_555   1_555
	O2        O6        Pt2        107.60(8)   1_555 1_555   5_576
#######	End powder crystal structure	#######


#######	Begin powder diffraction data	#######
_pd_block_id	GEM94123-b_6-TOF.dat_1
_pd_proc_ls_prof_R_factor	0.09380
_pd_proc_ls_prof_wR_factor	0.10629
_pd_proc_ls_prof_wR_expected	0.01671
loop_
	_pd_phase_id
	_pd_phase_block_id
	_pd_phase_mass_%
1	Nd11Pt4O24_1	100
loop_
	_refln_index_h
	_refln_index_k
	_refln_index_l
	_pd_refln_phase_id
	_refln_d_spacing
	_refln_F_squared_calc
	_refln_F_squared_meas
   0    0   12 1    1.351000     0.011019     0.010881
   0    0   16 1    1.013250     0.034796     0.032386
   0    0   20 1    0.810600     0.059630     0.055494
   0    0   24 1    0.675500     0.830232     0.736533
   0    0   28 1    0.579000     0.167348     0.150398
   0    0   32 1    0.506625     0.518390     0.454566
   0    0   36 1    0.450333     0.034839     0.031665
   0    0   40 1    0.405300     0.073993     0.064728
   0    0   44 1    0.368455     0.042235     0.038453
   0    0   48 1    0.337750     0.004893     0.004489
   1    0    9 1    1.779075     0.080404     0.078674
   1    0   11 1    1.461552     0.052378     0.050291
   1    0   13 1    1.239619     0.260631     0.255512
   1    0   15 1    1.075935     0.147978     0.145888
   1    0   17 1    0.950300     0.817930     0.745137
   1    0   19 1    0.850863     0.004432     0.004029
   1    0   21 1    0.770221     0.191455     0.171780
   1    0   23 1    0.703515     0.000102     0.000092
   1    0   25 1    0.647425     0.001899     0.001737
   1    0   27 1    0.599606     0.016627     0.015433
   1    0   29 1    0.558358     0.299402     0.266683
   1    0   31 1    0.522414     0.000748     0.000646
   1    0   33 1    0.490813     0.001746     0.001571
   1    0   35 1    0.462815     0.069514     0.061081
   1    0   37 1    0.437836     0.054354     0.047376
   1    0   39 1    0.415414     0.000058     0.000050
   1    0   41 1    0.395175     0.229291     0.206547
   1    0   43 1    0.376815     0.001885     0.001671
   1    0   45 1    0.360085     0.040758     0.037404
   1    0   47 1    0.344777     0.103871     0.094633
   1    1   10 1    1.589114     0.207254     0.201890
   1    1   12 1    1.332262     0.442332     0.414784
   1    1   14 1    1.146135     0.035034     0.032361
   1    1   16 1    1.005273     0.473662     0.449379
   1    1   18 1    0.895050     0.351461     0.331876
   1    1   20 1    0.806498     0.089539     0.083388
   1    1   22 1    0.733823     0.045094     0.040687
   1    1   24 1    0.673121     0.001468     0.001353
   1    1   26 1    0.621666     0.131957     0.116186
   1    1   28 1    0.577500     0.199803     0.176887
   1    1   30 1    0.539180     0.069319     0.062296
   1    1   32 1    0.505619     0.000207     0.000184
   1    1   34 1    0.475984     0.297193     0.264954
   1    1   36 1    0.449626     1.347628     1.215817
   1    1   38 1    0.426030     0.150346     0.132372
   1    1   40 1    0.404784     0.037065     0.032662
   1    1   42 1    0.385554     0.047074     0.042185
   1    1   44 1    0.368067     0.181431     0.165768
   1    1   46 1    0.352096     0.101827     0.092533
   1    1   48 1    0.337451     0.002046     0.001871
   2   -1    9 1    1.697637     0.002104     0.002007
   2   -1   11 1    1.415382     1.197154     1.102660
   2   -1   13 1    1.211073     0.196385     0.184332
   2   -1   15 1    1.057110     0.002368     0.002274
   2   -1   17 1    0.937255     0.011153     0.009842
   2   -1   19 1    0.841461     0.069761     0.063948
   2   -1   21 1    0.763226     0.164324     0.148364
   2   -1   23 1    0.698172     0.145265     0.131425
   2   -1   25 1    0.643254     0.016789     0.015455
   2   -1   27 1    0.596288     0.115280     0.103220
   2   -1   29 1    0.555676     0.551973     0.475854
   2   -1   31 1    0.520215     0.550810     0.462500
   2   -1   33 1    0.488989     0.028114     0.024980
   2   -1   35 1    0.461284     0.056780     0.050955
   2   -1   37 1    0.436539     0.004168     0.003616
   2   -1   39 1    0.414306     0.079406     0.069260
   2   -1   41 1    0.394221     0.119326     0.107292
   2   -1   43 1    0.375988     0.001971     0.001785
   2   -1   45 1    0.359363     0.045717     0.042269
   2   -1   47 1    0.344143     0.005114     0.004606
   2    0   10 1    1.558860     1.908556     1.847825
   2    0   12 1    1.314284     0.002194     0.002046
   2    0   14 1    1.134627     1.674125     1.516904
   2    0   16 1    0.997481     0.175594     0.163979
   2    0   18 1    0.889537     0.558275     0.527831
   2    0   20 1    0.802458     0.006457     0.005988
   2    0   22 1    0.730776     0.312079     0.275439
   2    0   24 1    0.670767     0.036869     0.033179
   2    0   26 1    0.619810     0.033463     0.029389
   2    0   28 1    0.576011     0.000211     0.000188
   2    0   30 1    0.537967     0.098258     0.087652
   2    0   32 1    0.504619     0.012465     0.011014
   2    0   34 1    0.475150     0.461875     0.417434
   2    0   36 1    0.448923     0.003364     0.002992
   2    0   38 1    0.425432     0.591009     0.513113
   2    0   40 1    0.404271     0.000337     0.000298
   2    0   42 1    0.385111     0.847305     0.761815
   2    0   44 1    0.367681     0.002894     0.002642
   2    0   46 1    0.351757     0.059505     0.054230
   2    0   48 1    0.337154     0.004788     0.004352
   2    1    9 1    1.697637     0.278105     0.265379
   2    1   11 1    1.415382     0.085145     0.078424
   2    1   13 1    1.211073     0.000005     0.000004
   2    1   15 1    1.057110     0.386984     0.371593
   2    1   17 1    0.937255     0.399081     0.352168
   2    1   19 1    0.841461     0.547097     0.501511
   2    1   21 1    0.763226     0.860669     0.777077
   2    1   23 1    0.698172     0.383237     0.346723
   2    1   25 1    0.643254     0.119219     0.109745
   2    1   27 1    0.596288     0.217393     0.194650
   2    1   29 1    0.555676     0.709368     0.611542
   2    1   31 1    0.520215     0.022843     0.019181
   2    1   33 1    0.488989     0.238232     0.211676
   2    1   35 1    0.461284     0.014932     0.013400
   2    1   37 1    0.436539     0.012844     0.011143
   2    1   39 1    0.414306     0.001159     0.001011
   2    1   41 1    0.394221     0.003024     0.002719
   2    1   43 1    0.375988     0.304763     0.276061
   2    1   45 1    0.359363     0.001981     0.001832
   2    1   47 1    0.344143     0.002470     0.002225
   2    2    8 1    1.808985     0.043381     0.043020
   2    2   10 1    1.503199     0.038226     0.037740
   2    2   12 1    1.280407     0.273966     0.269796
   2    2   14 1    1.112615     0.009491     0.009306
   2    2   16 1    0.982426     0.058877     0.054568
   2    2   18 1    0.878811     0.444594     0.421343
   2    2   20 1    0.794557     0.374555     0.343292
   2    2   22 1    0.724794     0.159639     0.142489
   2    2   24 1    0.666131     1.452412     1.243685
   2    2   26 1    0.616147     0.197256     0.166828
   2    2   28 1    0.573068     0.461662     0.413387
   2    2   30 1    0.535567     0.404171     0.356082
   2    2   32 1    0.502636     1.038942     0.890591
   2    2   34 1    0.473494     0.100008     0.090613
   2    2   36 1    0.447525     0.028836     0.025566
   2    2   38 1    0.424241     0.001472     0.001294
   2    2   40 1    0.403249     0.510660     0.448133
   2    2   42 1    0.384227     0.423250     0.388000
   2    2   44 1    0.366912     0.067317     0.061161
   2    2   46 1    0.351084     0.041457     0.037734
   2    2   48 1    0.336560     1.132609     1.023265
   3   -2    9 1    1.563524     0.047759     0.046894
   3   -2   11 1    1.334813     1.058445     0.991880
   3   -2   13 1    1.159439     0.123807     0.114785
   3   -2   15 1    1.022247     0.454118     0.409559
   3   -2   17 1    0.912699     0.562379     0.497890
   3   -2   19 1    0.823556     0.213038     0.200766
   3   -2   21 1    0.749790     0.202551     0.181045
   3   -2   23 1    0.687843     0.002062     0.001844
   3   -2   25 1    0.635148     0.194832     0.169434
   3   -2   27 1    0.589814     0.471158     0.401310
   3   -2   29 1    0.550425     0.052459     0.047354
   3   -2   31 1    0.515899     0.037905     0.033064
   3   -2   33 1    0.485399     0.008679     0.007721
   3   -2   35 1    0.458267     0.017142     0.015221
   3   -2   37 1    0.433980     0.091141     0.079462
   3   -2   39 1    0.412116     0.070417     0.061379
   3   -2   41 1    0.392333     0.405620     0.362481
   3   -2   43 1    0.374349     0.025444     0.023211
   3   -2   45 1    0.357931     0.030422     0.027929
   3   -2   47 1    0.342885     0.011376     0.010148
   3   -1    8 1    1.764728     0.010378     0.010817
   3   -1   10 1    1.477515     0.080728     0.080401
   3   -1   12 1    1.264422     0.004042     0.003867
   3   -1   14 1    1.102079     0.929234     0.872596
   3   -1   16 1    0.975150     0.000701     0.000661
   3   -1   18 1    0.873591     0.004916     0.004424
   3   -1   20 1    0.790693     0.184578     0.161679
   3   -1   22 1    0.721857     0.205669     0.187118
   3   -1   24 1    0.663849     0.801484     0.695732
   3   -1   26 1    0.614340     0.015455     0.013575
   3   -1   28 1    0.571613     0.457486     0.411690
   3   -1   30 1    0.534379     0.037333     0.032602
   3   -1   32 1    0.501654     0.162518     0.139683
   3   -1   34 1    0.472672     0.000040     0.000036
   3   -1   36 1    0.446831     0.136190     0.120692
   3   -1   38 1    0.423650     0.001415     0.001242
   3   -1   40 1    0.402741     0.038012     0.033092
   3   -1   42 1    0.383788     0.276143     0.254185
   3   -1   44 1    0.366529     0.011227     0.010205
   3   -1   46 1    0.350748     0.071566     0.065024
   3   -1   48 1    0.336265     0.097036     0.088292
   3    0    9 1    1.626448     0.293055     0.284807
   3    0   11 1    1.373328     0.023701     0.022639
   3    0   13 1    1.184413     0.001929     0.001816
   3    0   15 1    1.039240     1.103933     1.052101
   3    0   17 1    0.924732     0.022971     0.021205
   3    0   19 1    0.832364     0.002134     0.001947
   3    0   21 1    0.756418     0.170070     0.154718
   3    0   23 1    0.692950     0.875254     0.757440
   3    0   25 1    0.639162     1.111080     0.955023
   3    0   27 1    0.593025     0.301574     0.254673
   3    0   29 1    0.553032     0.261664     0.233831
   3    0   31 1    0.518044     0.071805     0.062353
   3    0   33 1    0.487184     0.083177     0.073406
   3    0   35 1    0.459768     0.025578     0.022540
   3    0   37 1    0.435254     0.214737     0.184343
   3    0   39 1    0.413206     0.008404     0.007448
   3    0   41 1    0.393273     0.003368     0.003000
   3    0   43 1    0.375166     0.075853     0.068683
   3    0   45 1    0.358645     0.004387     0.004028
   3    0   47 1    0.343512     0.367100     0.327644
   3    1    8 1    1.764728     0.448298     0.467265
   3    1   10 1    1.477515     0.029390     0.029271
   3    1   12 1    1.264422     0.016420     0.015712
   3    1   14 1    1.102079     0.299591     0.281331
   3    1   16 1    0.975150     0.002819     0.002660
   3    1   18 1    0.873591     0.183692     0.165327
   3    1   20 1    0.790693     0.753147     0.659709
   3    1   22 1    0.721857     0.073003     0.066418
   3    1   24 1    0.663849     0.043021     0.037345
   3    1   26 1    0.614340     0.069443     0.060994
   3    1   28 1    0.571613     0.034639     0.031171
   3    1   30 1    0.534379     0.307038     0.268128
   3    1   32 1    0.501654     0.945901     0.812996
   3    1   34 1    0.472672     0.091410     0.082854
   3    1   36 1    0.446831     0.102260     0.090623
   3    1   38 1    0.423650     0.005024     0.004410
   3    1   40 1    0.402741     0.320715     0.279201
   3    1   42 1    0.383788     0.417470     0.384274
   3    1   44 1    0.366529     0.086554     0.078673
   3    1   46 1    0.350748     0.023629     0.021469
   3    1   48 1    0.336265     0.000796     0.000724
   3    2    9 1    1.563524     0.001908     0.001874
   3    2   11 1    1.334813     0.547500     0.513068
   3    2   13 1    1.159439     0.009478     0.008787
   3    2   15 1    1.022247     0.006138     0.005536
   3    2   17 1    0.912699     0.000013     0.000011
   3    2   19 1    0.823556     0.698548     0.658307
   3    2   21 1    0.749790     0.146389     0.130846
   3    2   23 1    0.687843     0.037199     0.033263
   3    2   25 1    0.635148     0.491529     0.427455
   3    2   27 1    0.589814     0.085522     0.072844
   3    2   29 1    0.550425     0.026699     0.024101
   3    2   31 1    0.515899     0.310097     0.270492
   3    2   33 1    0.485399     0.035758     0.031808
   3    2   35 1    0.458267     0.010775     0.009567
   3    2   37 1    0.433980     0.018044     0.015732
   3    2   39 1    0.412116     0.185901     0.162039
   3    2   41 1    0.392333     0.163666     0.146260
   3    2   43 1    0.374349     0.237290     0.216470
   3    2   45 1    0.357931     0.000659     0.000605
   3    2   47 1    0.342885     0.142470     0.127088
   3    3    8 1    1.615464     0.016338     0.016076
   3    3   10 1    1.386546     0.938430     0.883268
   3    3   12 1    1.205990     0.009519     0.008645
   3    3   14 1    1.062742     0.012315     0.011910
   3    3   16 1    0.947582     0.096281     0.087124
   3    3   18 1    0.853604     0.309221     0.283472
   3    3   20 1    0.775781     0.050493     0.046625
   3    3   22 1    0.710457     0.491993     0.457287
   3    3   24 1    0.654951     0.164647     0.146154
   3    3   26 1    0.607267     0.071260     0.064648
   3    3   28 1    0.565902     0.090635     0.079311
   3    3   30 1    0.529705     0.193263     0.165622
   3    3   32 1    0.497781     0.012027     0.010574
   3    3   34 1    0.469428     0.157404     0.137695
   3    3   36 1    0.444087     0.247502     0.221811
   3    3   38 1    0.421310     0.051029     0.044933
   3    3   40 1    0.400729     0.032763     0.028854
   3    3   42 1    0.382045     0.186078     0.170656
   3    3   44 1    0.365010     0.110553     0.098349
   3    3   46 1    0.349417     0.033272     0.030398
   3    3   48 1    0.335091     0.013491     0.012342
   4   -3    7 1    1.621297     0.067579     0.065583
   4   -3    9 1    1.411137     0.179912     0.166157
   4   -3   11 1    1.236196     0.309660     0.301820
   4   -3   13 1    1.093042     0.064408     0.057607
   4   -3   15 1    0.975869     0.003924     0.003724
   4   -3   17 1    0.879235     0.035023     0.033247
   4   -3   19 1    0.798719     0.368899     0.340596
   4   -3   21 1    0.730902     0.034072     0.030089
   4   -3   23 1    0.673174     0.005783     0.005325
   4   -3   25 1    0.623544     0.165780     0.144024
   4   -3   27 1    0.580487     0.007390     0.006655
   4   -3   29 1    0.542822     0.008110     0.007126
   4   -3   31 1    0.509623     0.059078     0.052618
   4   -3   33 1    0.480161     0.006092     0.005424
   4   -3   35 1    0.453851     0.084580     0.074163
   4   -3   37 1    0.430224     0.072106     0.062588
   4   -3   39 1    0.408895     0.000759     0.000663
   4   -3   41 1    0.389551     0.014949     0.013466
   4   -3   43 1    0.371930     0.000055     0.000050
   4   -3   45 1    0.355815     0.002445     0.002175
   4   -3   47 1    0.341023     0.416764     0.378422
   4   -2    8 1    1.583710     0.048338     0.046312
   4   -2   10 1    1.366312     0.665780     0.650078
   4   -2   12 1    1.192606     1.302363     1.224323
   4   -2   14 1    1.053548     0.313546     0.294086
   4   -2   16 1    0.941048     0.039282     0.035240
   4   -2   18 1    0.848819     0.728731     0.644773
   4   -2   20 1    0.772183     0.082526     0.075883
   4   -2   22 1    0.707691     0.005217     0.004755
   4   -2   24 1    0.652781     0.006447     0.005543
   4   -2   26 1    0.605537     0.376050     0.347655
   4   -2   28 1    0.564501     0.041967     0.036592
   4   -2   30 1    0.528555     0.029978     0.025990
   4   -2   32 1    0.496826     0.009498     0.008326
   4   -2   34 1    0.468627     0.771249     0.671257
   4   -2   36 1    0.443409     0.001368     0.001220
   4   -2   38 1    0.420731     0.267998     0.236607
   4   -2   40 1    0.400230     0.068445     0.061262
   4   -2   42 1    0.381613     0.547394     0.499294
   4   -2   44 1    0.364633     0.039131     0.034776
   4   -2   46 1    0.349086     0.053004     0.048549
   4   -2   48 1    0.334799     0.161585     0.147197
   4   -1    7 1    1.772339     0.002067     0.002105
   4   -1    9 1    1.507380     0.006392     0.006420
   4   -1   11 1    1.299366     0.093448     0.089994
   4   -1   13 1    1.135981     0.760911     0.690140
   4   -1   15 1    1.006061     0.283661     0.269186
   4   -1   17 1    0.901123     0.355982     0.336099
   4   -1   19 1    0.815021     0.021652     0.019752
   4   -1   21 1    0.743332     0.057922     0.052439
   4   -1   23 1    0.682847     0.197762     0.175392
   4   -1   25 1    0.631208     0.659710     0.572796
   4   -1   27 1    0.586656     0.155127     0.138644
   4   -1   29 1    0.547855     0.158432     0.138686
   4   -1   31 1    0.513782     0.000460     0.000395
   4   -1   33 1    0.483634     0.069185     0.061315
   4   -1   35 1    0.456781     0.201576     0.180668
   4   -1   37 1    0.432717     0.488149     0.423093
   4   -1   39 1    0.411034     0.052053     0.045835
   4   -1   41 1    0.391399     0.002769     0.002475
   4   -1   43 1    0.373537     0.001058     0.000966
   4   -1   45 1    0.357221     0.088517     0.080938
   4   -1   47 1    0.342261     0.120693     0.108193
   4    0    8 1    1.649208     1.628055     1.568544
   4    0   10 1    1.407706     0.002310     0.002137
   4    0   12 1    1.219836     0.617968     0.588568
   4    0   14 1    1.072180     0.003032     0.002953
   4    0   16 1    0.954254     2.671791     2.479394
   4    0   18 1    0.858472     0.056707     0.052261
   4    0   20 1    0.779430     0.572247     0.519608
   4    0   22 1    0.713257     0.053003     0.050158
   4    0   24 1    0.657142     1.646105     1.461208
   4    0   26 1    0.609012     0.000463     0.000417
   4    0   28 1    0.567314     0.139606     0.121816
   4    0   30 1    0.530862     0.032013     0.027897
   4    0   32 1    0.498741     0.270402     0.243823
   4    0   34 1    0.470233     0.026049     0.023255
   4    0   36 1    0.444769     0.004205     0.003726
   4    0   38 1    0.421891     0.001278     0.001119
   4    0   40 1    0.401229     0.037255     0.032518
   4    0   42 1    0.382478     0.008676     0.007997
   4    0   44 1    0.365388     0.246093     0.218711
   4    0   46 1    0.349748     0.000039     0.000035
   4    0   48 1    0.335383     0.324886     0.298903
   4    1    7 1    1.772339     0.000232     0.000236
   4    1    9 1    1.507380     0.007445     0.007477
   4    1   11 1    1.299366     0.000675     0.000650
   4    1   13 1    1.135981     0.573831     0.520460
   4    1   15 1    1.006061     0.016908     0.016045
   4    1   17 1    0.901123     0.017593     0.016611
   4    1   19 1    0.815021     0.201630     0.183933
   4    1   21 1    0.743332     0.233242     0.211166
   4    1   23 1    0.682847     0.143637     0.127389
   4    1   25 1    0.631208     0.203913     0.177049
   4    1   27 1    0.586656     0.036654     0.032759
   4    1   29 1    0.547855     0.111689     0.097769
   4    1   31 1    0.513782     0.372500     0.319930
   4    1   33 1    0.483634     0.012364     0.010958
   4    1   35 1    0.456781     0.094793     0.084961
   4    1   37 1    0.432717     0.015651     0.013565
   4    1   39 1    0.411034     0.244420     0.215224
   4    1   41 1    0.391399     0.000352     0.000315
   4    1   43 1    0.373537     0.063358     0.057870
   4    1   45 1    0.357221     0.014321     0.013095
   4    1   47 1    0.342261     0.408996     0.366635
   4    2    8 1    1.583710     0.018945     0.018151
   4    2   10 1    1.366312     1.039726     1.015205
   4    2   12 1    1.192606     0.010918     0.010264
   4    2   14 1    1.053548     1.493766     1.401059
   4    2   16 1    0.941048     0.010830     0.009716
   4    2   18 1    0.848819     1.609245     1.423842
   4    2   20 1    0.772183     0.102819     0.094542
   4    2   22 1    0.707691     0.329859     0.300644
   4    2   24 1    0.652781     0.012455     0.010708
   4    2   26 1    0.605537     0.070743     0.065401
   4    2   28 1    0.564501     0.062277     0.054301
   4    2   30 1    0.528555     0.152731     0.132412
   4    2   32 1    0.496826     0.009912     0.008688
   4    2   34 1    0.468627     0.376422     0.327619
   4    2   36 1    0.443409     0.013227     0.011792
   4    2   38 1    0.420731     0.495881     0.437797
   4    2   40 1    0.400230     0.059553     0.053303
   4    2   42 1    0.381613     0.369533     0.337062
   4    2   44 1    0.364633     0.005705     0.005070
   4    2   46 1    0.349086     0.444920     0.407524
   4    2   48 1    0.334799     0.003426     0.003121
   4    3    7 1    1.621297     0.024940     0.024204
   4    3    9 1    1.411137     0.009436     0.008715
   4    3   11 1    1.236196     1.093891     1.066197
   4    3   13 1    1.093042     0.216848     0.193949
   4    3   15 1    0.975869     0.645908     0.612883
   4    3   17 1    0.879235     0.060780     0.057698
   4    3   19 1    0.798719     0.122983     0.113547
   4    3   21 1    0.730902     0.119618     0.105635
   4    3   23 1    0.673174     0.008804     0.008106
   4    3   25 1    0.623544     0.089244     0.077532
   4    3   27 1    0.580487     0.509319     0.458717
   4    3   29 1    0.542822     0.051284     0.045063
   4    3   31 1    0.509623     0.070866     0.063117
   4    3   33 1    0.480161     0.070013     0.062333
   4    3   35 1    0.453851     0.412564     0.361752
   4    3   37 1    0.430224     0.524460     0.455230
   4    3   39 1    0.408895     0.318030     0.277770
   4    3   41 1    0.389551     0.402045     0.362162
   4    3   43 1    0.371930     0.027775     0.025100
   4    3   45 1    0.355815     0.046270     0.041156
   4    3   47 1    0.341023     0.012597     0.011438
   4    4    4 1    1.798397     0.917406     0.887591
   4    4    6 1    1.611044     0.023827     0.023555
   4    4    8 1    1.425925     2.653613     2.536013
   4    4   10 1    1.261091     0.000183     0.000176
   4    4   12 1    1.120698     0.041236     0.040251
   4    4   14 1    1.002989     0.000149     0.000141
   4    4   16 1    0.904493     0.171853     0.158911
   4    4   18 1    0.821701     0.265921     0.247997
   4    4   20 1    0.751600     0.021272     0.018885
   4    4   22 1    0.691745     0.429971     0.373565
   4    4   24 1    0.640203     1.010678     0.877588
   4    4   26 1    0.595456     0.001457     0.001286
   4    4   28 1    0.556308     0.606217     0.521461
   4    4   30 1    0.521811     0.269305     0.229448
   4    4   32 1    0.491213     1.072939     0.971349
   4    4   34 1    0.463908     0.047065     0.041734
   4    4   36 1    0.439405     0.524137     0.470637
   4    4   38 1    0.417305     0.006683     0.005805
   4    4   40 1    0.397278     0.396991     0.356096
   4    4   42 1    0.379052     0.026321     0.023833
   4    4   44 1    0.362397     0.236533     0.209213
   4    4   46 1    0.347122     0.005391     0.004840
   4    4   48 1    0.333066     0.008227     0.007491
   5   -4    1 1    1.762378     0.091924     0.094841
   5   -4    3 1    1.684547     0.283118     0.271144
   5   -4    5 1    1.555539     0.483089     0.464198
   5   -4    7 1    1.407769     0.667268     0.617123
   5   -4    9 1    1.263557     0.031601     0.030197
   5   -4   11 1    1.133345     0.010129     0.009264
   5   -4   13 1    1.020005     0.049030     0.044415
   5   -4   15 1    0.922835     0.321325     0.298212
   5   -4   17 1    0.839853     0.161934     0.148723
   5   -4   19 1    0.768850     0.011249     0.009978
   5   -4   21 1    0.707806     0.029933     0.027304
   5   -4   23 1    0.654999     0.018116     0.016085
   5   -4   25 1    0.609017     0.184257     0.166012
   5   -4   27 1    0.568712     0.548058     0.475185
   5   -4   29 1    0.533157     0.518257     0.454740
   5   -4   31 1    0.501600     0.035028     0.030132
   5   -4   33 1    0.473432     0.000898     0.000814
   5   -4   35 1    0.448157     0.031911     0.028293
   5   -4   37 1    0.425364     0.000578     0.000502
   5   -4   39 1    0.404716     0.085544     0.075446
   5   -4   41 1    0.385932     0.144383     0.129699
   5   -4   43 1    0.368777     0.003686     0.003348
   5   -4   45 1    0.353051     0.198514     0.177934
   5   -4   47 1    0.338587     0.106977     0.097889
   5   -3    4 1    1.754893     0.025086     0.024827
   5   -3    6 1    1.579546     0.079258     0.075352
   5   -3    8 1    1.403946     0.121660     0.114827
   5   -3   10 1    1.245811     0.331706     0.320666
   5   -3   12 1    1.109933     0.004067     0.003923
   5   -3   14 1    0.995250     0.134459     0.124649
   5   -3   16 1    0.898805     0.002082     0.001968
   5   -3   18 1    0.817430     1.329910     1.204348
   5   -3   20 1    0.748326     0.228239     0.205913
   5   -3   22 1    0.689190     0.328372     0.291150
   5   -3   24 1    0.638177     0.014843     0.012681
   5   -3   26 1    0.593825     0.085929     0.072977
   5   -3   28 1    0.554976     0.185601     0.161574
   5   -3   30 1    0.520712     0.097062     0.081065
   5   -3   32 1    0.490296     0.008166     0.007254
   5   -3   34 1    0.463135     0.872498     0.766864
   5   -3   36 1    0.438748     0.079269     0.070115
   5   -3   38 1    0.416743     0.080607     0.069607
   5   -3   40 1    0.396793     0.050281     0.045226
   5   -3   42 1    0.378630     0.023510     0.021075
   5   -3   44 1    0.362028     0.202407     0.179684
   5   -3   46 1    0.346798     0.089458     0.079936
   5   -3   48 1    0.332779     0.000135     0.000124
   5   -2    5 1    1.767337     0.217856     0.227421
   5   -2    7 1    1.558946     0.068040     0.065898
   5   -2    9 1    1.369449     0.079346     0.077307
   5   -2   11 1    1.207881     0.830114     0.759305
   5   -2   13 1    1.073322     0.044728     0.043764
   5   -2   15 1    0.961758     0.066316     0.063517
   5   -2   17 1    0.868872     0.775124     0.676207
   5   -2   19 1    0.790927     0.463112     0.406594
   5   -2   21 1    0.724917     0.026449     0.023599
   5   -2   23 1    0.668489     0.019374     0.016721
   5   -2   25 1    0.619815     0.070354     0.061790
   5   -2   27 1    0.577475     0.035173     0.031135
   5   -2   29 1    0.540356     0.155655     0.139371
   5   -2   31 1    0.507581     0.907698     0.806707
   5   -2   33 1    0.478452     0.317902     0.278460
   5   -2   35 1    0.452407     0.018793     0.016968
   5   -2   37 1    0.428993     0.000002     0.000002
   5   -2   39 1    0.407838     0.023833     0.020860
   5   -2   41 1    0.388637     0.244051     0.222480
   5   -2   43 1    0.371134     0.006660     0.006009
   5   -2   45 1    0.355118     0.144189     0.129368
   5   -2   47 1    0.340409     0.056070     0.051464
   5   -1    6 1    1.718202     0.087405     0.087315
   5   -1    8 1    1.498623     0.098316     0.096552
   5   -1   10 1    1.310544     0.870524     0.804375
   5   -1   12 1    1.154976     0.021815     0.020028
   5   -1   14 1    1.027337     0.057620     0.052585
   5   -1   16 1    0.922227     0.014563     0.013536
   5   -1   18 1    0.834930     0.010025     0.008998
   5   -1   20 1    0.761683     0.057399     0.052976
   5   -1   22 1    0.699581     0.324672     0.294358
   5   -1   24 1    0.646401     1.201361     1.098855
   5   -1   26 1    0.600433     0.000803     0.000751
   5   -1   28 1    0.560359     0.176801     0.154578
   5   -1   30 1    0.525151     0.426444     0.359490
   5   -1   32 1    0.493996     0.030989     0.026980
   5   -1   34 1    0.466250     0.289782     0.245877
   5   -1   36 1    0.441394     0.179183     0.160316
   5   -1   38 1    0.419007     0.024915     0.021867
   5   -1   40 1    0.398746     0.025753     0.023237
   5   -1   42 1    0.380326     0.071314     0.065069
   5   -1   44 1    0.363510     0.109893     0.097332
   5   -1   46 1    0.348100     0.000959     0.000875
   5   -1   48 1    0.333929     0.304657     0.276469
   5    0    7 1    1.621297     0.131654     0.127766
   5    0    9 1    1.411137     0.368661     0.340476
   5    0   11 1    1.236196     0.023684     0.023084
   5    0   13 1    1.093042     0.109725     0.098139
   5    0   15 1    0.975869     0.042179     0.040022
   5    0   17 1    0.879235     0.769576     0.730561
   5    0   19 1    0.798719     0.918033     0.847600
   5    0   21 1    0.730902     0.028484     0.025154
   5    0   23 1    0.673174     0.050525     0.046522
   5    0   25 1    0.623544     0.218451     0.189782
   5    0   27 1    0.580487     0.116355     0.104795
   5    0   29 1    0.542822     0.149941     0.131754
   5    0   31 1    0.509623     0.175197     0.156039
   5    0   33 1    0.480161     0.000474     0.000422
   5    0   35 1    0.453851     0.247564     0.217074
   5    0   37 1    0.430224     0.292313     0.253727
   5    0   39 1    0.408895     0.122343     0.106856
   5    0   41 1    0.389551     0.109254     0.098416
   5    0   43 1    0.371930     0.002294     0.002073
   5    0   45 1    0.355815     0.063822     0.056768
   5    0   47 1    0.341023     0.269412     0.244626
   5    1    6 1    1.718202     1.267500     1.266198
   5    1    8 1    1.498623     0.118308     0.116186
   5    1   10 1    1.310544     0.598748     0.553250
   5    1   12 1    1.154976     0.041233     0.037855
   5    1   14 1    1.027337     0.065537     0.059810
   5    1   16 1    0.922227     0.054100     0.050287
   5    1   18 1    0.834930     0.100909     0.090570
   5    1   20 1    0.761683     0.000805     0.000743
   5    1   22 1    0.699581     0.786215     0.712807
   5    1   24 1    0.646401     0.065896     0.060273
   5    1   26 1    0.600433     0.032041     0.029956
   5    1   28 1    0.560359     0.068797     0.060149
   5    1   30 1    0.525151     0.009851     0.008304
   5    1   32 1    0.493996     0.414023     0.360461
   5    1   34 1    0.466250     0.364704     0.309447
   5    1   36 1    0.441394     0.034391     0.030770
   5    1   38 1    0.419007     0.019386     0.017014
   5    1   40 1    0.398746     0.401028     0.361859
   5    1   42 1    0.380326     0.160400     0.146354
   5    1   44 1    0.363510     0.001066     0.000945
   5    1   46 1    0.348100     0.305256     0.278715
   5    1   48 1    0.333929     0.035258     0.031995
   5    2    5 1    1.767337     0.175113     0.182802
   5    2    7 1    1.558946     0.195855     0.189690
   5    2    9 1    1.369449     0.000883     0.000861
   5    2   11 1    1.207881     0.000633     0.000579
   5    2   13 1    1.073322     0.023681     0.023171
   5    2   15 1    0.961758     0.181096     0.173452
   5    2   17 1    0.868872     0.278495     0.242954
   5    2   19 1    0.790927     0.310235     0.272374
   5    2   21 1    0.724917     0.177119     0.158035
   5    2   23 1    0.668489     0.452369     0.390423
   5    2   25 1    0.619815     0.310562     0.272756
   5    2   27 1    0.577475     0.017492     0.015483
   5    2   29 1    0.540356     0.669623     0.599568
   5    2   31 1    0.507581     0.066430     0.059039
   5    2   33 1    0.478452     0.036010     0.031542
   5    2   35 1    0.452407     0.013517     0.012205
   5    2   37 1    0.428993     0.002430     0.002118
   5    2   39 1    0.407838     0.232828     0.203779
   5    2   41 1    0.388637     0.000837     0.000763
   5    2   43 1    0.371134     0.057433     0.051823
   5    2   45 1    0.355118     0.005915     0.005307
   5    2   47 1    0.340409     0.082206     0.075453
   5    3    4 1    1.754893     0.116697     0.115493
   5    3    6 1    1.579546     0.027096     0.025761
   5    3    8 1    1.403946     0.115562     0.109071
   5    3   10 1    1.245811     0.839556     0.811612
   5    3   12 1    1.109933     0.390113     0.376263
   5    3   14 1    0.995250     0.004781     0.004432
   5    3   16 1    0.898805     0.723769     0.684267
   5    3   18 1    0.817430     0.083397     0.075523
   5    3   20 1    0.748326     0.392801     0.354377
   5    3   22 1    0.689190     0.126201     0.111896
   5    3   24 1    0.638177     0.163261     0.139473
   5    3   26 1    0.593825     0.097328     0.082658
   5    3   28 1    0.554976     0.028832     0.025100
   5    3   30 1    0.520712     0.000956     0.000799
   5    3   32 1    0.490296     0.295483     0.262489
   5    3   34 1    0.463135     0.067918     0.059695
   5    3   36 1    0.438748     1.211270     1.071393
   5    3   38 1    0.416743     0.146489     0.126498
   5    3   40 1    0.396793     0.063223     0.056867
   5    3   42 1    0.378630     0.013019     0.011671
   5    3   44 1    0.362028     0.027883     0.024753
   5    3   46 1    0.346798     0.084950     0.075907
   5    3   48 1    0.332779     0.000759     0.000695
   5    4    1 1    1.762378     0.348435     0.359494
   5    4    3 1    1.684547     0.566007     0.542068
   5    4    5 1    1.555539     0.100574     0.096641
   5    4    7 1    1.407769     0.669270     0.618974
   5    4    9 1    1.263557     1.208279     1.154619
   5    4   11 1    1.133345     0.114827     0.105024
   5    4   13 1    1.020005     0.000914     0.000828
   5    4   15 1    0.922835     0.597886     0.554881
   5    4   17 1    0.839853     0.247207     0.227040
   5    4   19 1    0.768850     0.196204     0.174040
   5    4   21 1    0.707806     0.552588     0.504054
   5    4   23 1    0.654999     0.103294     0.091711
   5    4   25 1    0.609017     0.129448     0.116630
   5    4   27 1    0.568712     0.074427     0.064531
   5    4   29 1    0.533157     0.727199     0.638074
   5    4   31 1    0.501600     0.069435     0.059730
   5    4   33 1    0.473432     0.458164     0.415140
   5    4   35 1    0.448157     0.311273     0.275980
   5    4   37 1    0.425364     0.194615     0.168889
   5    4   39 1    0.404716     0.003162     0.002789
   5    4   41 1    0.385932     0.111326     0.100004
   5    4   43 1    0.368777     0.062153     0.056448
   5    4   45 1    0.353051     0.135229     0.121209
   5    4   47 1    0.338587     0.000900     0.000823
   5    5    2 1    1.574826     0.249695     0.229550
   5    5    4 1    1.492587     0.004044     0.003965
   5    5    6 1    1.380177     0.351279     0.330004
   5    5    8 1    1.258386     0.057599     0.055414
   5    5   10 1    1.140740     0.007655     0.006989
   5    5   12 1    1.033690     0.015201     0.014424
   5    5   14 1    0.939174     1.104409     0.981023
   5    5   16 1    0.856859     0.002125     0.001947
   5    5   18 1    0.785496     0.205172     0.175722
   5    5   20 1    0.723594     0.057626     0.052035
   5    5   22 1    0.669725     0.446500     0.394059
   5    5   24 1    0.622629     0.070608     0.061507
   5    5   26 1    0.581237     0.570020     0.520024
   5    5   28 1    0.544660     0.163786     0.141874
   5    5   30 1    0.512163     0.201137     0.171111
   5    5   32 1    0.483139     0.208102     0.183084
   5    5   34 1    0.457089     0.231491     0.207800
   5    5   36 1    0.433597     0.294463     0.256832
   5    5   38 1    0.412321     0.124757     0.109084
   5    5   40 1    0.392970     0.115274     0.102699
   5    5   42 1    0.375304     0.018968     0.017168
   5    5   44 1    0.359118     0.029040     0.026800
   5    5   46 1    0.344237     0.518690     0.468125
   6   -5    1 1    1.447668     0.022723     0.021727
   6   -5    3 1    1.403592     0.043352     0.041065
   6   -5    5 1    1.326311     0.469290     0.427436
   6   -5    7 1    1.231115     0.002819     0.002741
   6   -5    9 1    1.131162     0.017640     0.016556
   6   -5   11 1    1.034879     1.077541     1.022949
   6   -5   13 1    0.946452     0.353961     0.319475
   6   -5   15 1    0.867298     0.005704     0.005099
   6   -5   17 1    0.797344     0.177593     0.164956
   6   -5   19 1    0.735837     0.015655     0.014141
   6   -5   21 1    0.681796     0.067656     0.059571
   6   -5   23 1    0.634225     0.016614     0.014279
   6   -5   25 1    0.592211     0.262751     0.223337
   6   -5   27 1    0.554955     0.082307     0.071669
   6   -5   29 1    0.521772     0.094091     0.080092
   6   -5   31 1    0.492084     0.023456     0.021219
   6   -5   33 1    0.465407     0.085860     0.073966
   6   -5   35 1    0.441331     0.088386     0.079204
   6   -5   37 1    0.419514     0.073564     0.064459
   6   -5   39 1    0.399668     0.007987     0.007209
   6   -5   41 1    0.381547     0.418605     0.381544
   6   -5   43 1    0.364945     0.076688     0.068228
   6   -5   45 1    0.349685     0.000062     0.000057
   6   -5   47 1    0.335615     0.033121     0.030575
   6   -4    0 1    1.574239     0.340966     0.313016
   6   -4    2 1    1.545366     0.892147     0.882518
   6   -4    4 1    1.467434     0.057251     0.054039
   6   -4    6 1    1.360217     0.001349     0.001330
   6   -4    8 1    1.243202     0.019115     0.018686
   6   -4   10 1    1.129392     0.555366     0.528211
   6   -4   12 1    1.025224     1.148762     1.027874
   6   -4   14 1    0.932811     1.286930     1.141053
   6   -4   16 1    0.852019     0.400287     0.366462
   6   -4   18 1    0.781762     0.053732     0.048151
   6   -4   20 1    0.720672     0.219275     0.199531
   6   -4   22 1    0.667406     1.245797     1.064063
   6   -4   24 1    0.620764     0.064175     0.056613
   6   -4   26 1    0.579719     0.082786     0.074397
   6   -4   28 1    0.543411     0.071379     0.062225
   6   -4   30 1    0.511123     0.964436     0.817582
   6   -4   32 1    0.482266     0.029529     0.025520
   6   -4   34 1    0.456349     0.024990     0.022303
   6   -4   36 1    0.432966     0.029061     0.025203
   6   -4   38 1    0.411778     0.784058     0.682324
   6   -4   40 1    0.392500     0.098844     0.088239
   6   -4   42 1    0.374895     0.145990     0.132430
   6   -4   44 1    0.358759     0.010268     0.009438
   6   -4   46 1    0.343921     0.033605     0.030149
   6   -3    1 1    1.683112     0.147646     0.142163
   6   -3    3 1    1.614926     0.000031     0.000031
   6   -3    5 1    1.500221     0.028808     0.028251
   6   -3    7 1    1.366370     0.496938     0.485278
   6   -3    9 1    1.233365     0.159550     0.154798
   6   -3   11 1    1.111406     0.000943     0.000918
   6   -3   13 1    1.003924     0.129138     0.122470
   6   -3   15 1    0.910875     1.015767     0.906139
   6   -3   17 1    0.830807     0.010985     0.010135
   6   -3   19 1    0.761893     0.173672     0.159774
   6   -3   21 1    0.702366     0.375659     0.337659
   6   -3   23 1    0.650681     0.101021     0.086397
   6   -3   25 1    0.605542     0.074670     0.069029
   6   -3   27 1    0.565879     0.104544     0.091475
   6   -3   29 1    0.530820     0.082342     0.071687
   6   -3   31 1    0.499653     0.090162     0.081496
   6   -3   33 1    0.471794     0.005927     0.005350
   6   -3   35 1    0.446766     0.440828     0.390789
   6   -3   37 1    0.424174     0.014066     0.012374
   6   -3   39 1    0.403691     0.182330     0.161044
   6   -3   41 1    0.385043     0.380530     0.342594
   6   -3   43 1    0.368001     0.026570     0.024283
   6   -3   45 1    0.352370     0.016324     0.014786
   6   -3   47 1    0.337986     0.140461     0.128878
   6   -2    0 1    1.794909     0.207831     0.205485
   6   -2    2 1    1.752460     0.300872     0.295947
   6   -2    4 1    1.641172     1.739880     1.692847
   6   -2    6 1    1.495093     0.041115     0.040410
   6   -2    8 1    1.343645     0.238208     0.232368
   6   -2   10 1    1.203099     0.000450     0.000409
   6   -2   12 1    1.079408     0.444634     0.432856
   6   -2   14 1    0.973065     0.473399     0.438695
   6   -2   16 1    0.882364     0.436288     0.417719
   6   -2   18 1    0.805004     0.244626     0.227883
   6   -2   20 1    0.738758     0.271917     0.243548
   6   -2   22 1    0.681694     0.138642     0.122101
   6   -2   24 1    0.632211     0.828011     0.704459
   6   -2   26 1    0.589009     1.171015     0.993881
   6   -2   28 1    0.551040     0.546207     0.490963
   6   -2   30 1    0.517456     0.197765     0.171908
   6   -2   32 1    0.487575     0.481266     0.424203
   6   -2   34 1    0.460840     0.260602     0.233924
   6   -2   36 1    0.436795     0.103205     0.089479
   6   -2   38 1    0.415068     0.542406     0.464609
   6   -2   40 1    0.395346     0.450966     0.406686
   6   -2   42 1    0.377372     0.175885     0.154620
   6   -2   44 1    0.360928     0.000480     0.000438
   6   -2   46 1    0.345831     0.284239     0.256158
   6   -2   48 1    0.331925     0.603083     0.564699
   6   -1    3 1    1.764026     0.157830     0.164170
   6   -1    5 1    1.617465     0.204709     0.200800
   6   -1    7 1    1.453174     0.171562     0.161417
   6   -1    9 1    1.296080     0.003191     0.003074
   6   -1   11 1    1.156637     0.630790     0.582670
   6   -1   13 1    1.036885     0.060569     0.057351
   6   -1   15 1    0.935280     0.119064     0.104519
   6   -1   17 1    0.849201     0.340414     0.302387
   6   -1   19 1    0.776003     0.004905     0.004527
   6   -1   21 1    0.713374     0.002126     0.002012
   6   -1   23 1    0.659405     0.029603     0.026354
   6   -1   25 1    0.612554     0.002417     0.002169
   6   -1   27 1    0.571589     0.188562     0.169669
   6   -1   29 1    0.535524     0.163606     0.144134
   6   -1   31 1    0.503570     0.882659     0.760582
   6   -1   33 1    0.475088     0.000152     0.000138
   6   -1   35 1    0.449560     0.001208     0.001088
   6   -1   37 1    0.426563     0.005751     0.005165
   6   -1   39 1    0.405749     0.136165     0.118667
   6   -1   41 1    0.386827     0.315228     0.284134
   6   -1   43 1    0.369557     0.005552     0.005056
   6   -1   45 1    0.353736     0.007042     0.006344
   6   -1   47 1    0.339191     0.007934     0.007298
   6    0    4 1    1.714401     0.091358     0.089551
   6    0    6 1    1.549825     2.280073     2.205639
   6    0    8 1    1.382952     0.301558     0.282777
   6    0   10 1    1.231072     0.086925     0.084531
   6    0   12 1    1.099472     0.002862     0.002658
   6    0   14 1    0.987687     0.746261     0.675359
   6    0   16 1    0.893223     0.316186     0.297713
   6    0   18 1    0.813224     0.961004     0.886661
   6    0   20 1    0.745096     0.021864     0.020034
   6    0   22 1    0.686664     0.237023     0.211928
   6    0   24 1    0.636169     0.368271     0.320595
   6    0   26 1    0.592206     0.096371     0.081920
   6    0   28 1    0.553655     0.000333     0.000296
   6    0   30 1    0.519620     0.378114     0.322082
   6    0   32 1    0.489384     0.006042     0.005346
   6    0   34 1    0.462366     0.215507     0.190143
   6    0   36 1    0.438095     0.094220     0.082385
   6    0   38 1    0.416182     0.601778     0.514439
   6    0   40 1    0.396309     0.001091     0.000989
   6    0   42 1    0.378209     0.050976     0.045290
   6    0   44 1    0.361660     0.005922     0.005304
   6    0   46 1    0.346475     0.618469     0.552668
   6    0   48 1    0.332494     0.000752     0.000694
   6    1    3 1    1.764026     0.029816     0.031014
   6    1    5 1    1.617465     0.031779     0.031172
   6    1    7 1    1.453174     0.361050     0.339700
   6    1    9 1    1.296080     0.034994     0.033708
   6    1   11 1    1.156637     0.697137     0.643957
   6    1   13 1    1.036885     0.048275     0.045710
   6    1   15 1    0.935280     0.059238     0.052001
   6    1   17 1    0.849201     1.587605     1.410255
   6    1   19 1    0.776003     0.836711     0.772206
   6    1   21 1    0.713374     0.045229     0.042797
   6    1   23 1    0.659405     0.439552     0.391312
   6    1   25 1    0.612554     0.598997     0.537616
   6    1   27 1    0.571589     0.019155     0.017236
   6    1   29 1    0.535524     0.119461     0.105244
   6    1   31 1    0.503570     0.453097     0.390431
   6    1   33 1    0.475088     0.339817     0.307337
   6    1   35 1    0.449560     0.203054     0.182921
   6    1   37 1    0.426563     0.140294     0.125989
   6    1   39 1    0.405749     0.027367     0.023850
   6    1   41 1    0.386827     0.051548     0.046463
   6    1   43 1    0.369557     0.036180     0.032951
   6    1   45 1    0.353736     0.050452     0.045450
   6    1   47 1    0.339191     0.006361     0.005852
   6    2    0 1    1.794909     0.006475     0.006402
   6    2    2 1    1.752460     0.017819     0.017527
   6    2    4 1    1.641172     2.271313     2.209914
   6    2    6 1    1.495093     0.139525     0.137134
   6    2    8 1    1.343645     0.766027     0.747245
   6    2   10 1    1.203099     0.000147     0.000134
   6    2   12 1    1.079408     0.083049     0.080849
   6    2   14 1    0.973065     0.010430     0.009665
   6    2   16 1    0.882364     1.135990     1.087640
   6    2   18 1    0.805004     0.173208     0.161353
   6    2   20 1    0.738758     0.411942     0.368964
   6    2   22 1    0.681694     0.206518     0.181879
   6    2   24 1    0.632211     0.573344     0.487792
   6    2   26 1    0.589009     0.266108     0.225855
   6    2   28 1    0.551040     0.483193     0.434322
   6    2   30 1    0.517456     0.269337     0.234123
   6    2   32 1    0.487575     0.491956     0.433625
   6    2   34 1    0.460840     0.108182     0.097108
   6    2   36 1    0.436795     0.199108     0.172627
   6    2   38 1    0.415068     0.081418     0.069740
   6    2   40 1    0.395346     0.274388     0.247446
   6    2   42 1    0.377372     0.176290     0.154976
   6    2   44 1    0.360928     0.005598     0.005101
   6    2   46 1    0.345831     0.156090     0.140670
   6    2   48 1    0.331925     0.826620     0.774008
   6    3    1 1    1.683112     0.032116     0.030924
   6    3    3 1    1.614926     0.003331     0.003279
   6    3    5 1    1.500221     0.043771     0.042925
   6    3    7 1    1.366370     0.155453     0.151806
   6    3    9 1    1.233365     0.287104     0.278554
   6    3   11 1    1.111406     0.022834     0.022236
   6    3   13 1    1.003924     0.009754     0.009250
   6    3   15 1    0.910875     0.004276     0.003815
   6    3   17 1    0.830807     0.008085     0.007459
   6    3   19 1    0.761893     0.020618     0.018968
   6    3   21 1    0.702366     0.197505     0.177526
   6    3   23 1    0.650681     0.127380     0.108939
   6    3   25 1    0.605542     0.031051     0.028705
   6    3   27 1    0.565879     0.058708     0.051369
   6    3   29 1    0.530820     0.710436     0.618504
   6    3   31 1    0.499653     0.303025     0.273900
   6    3   33 1    0.471794     0.043753     0.039498
   6    3   35 1    0.446766     0.218494     0.193692
   6    3   37 1    0.424174     0.001684     0.001482
   6    3   39 1    0.403691     0.133900     0.118267
   6    3   41 1    0.385043     0.007273     0.006548
   6    3   43 1    0.368001     0.066896     0.061138
   6    3   45 1    0.352370     0.000403     0.000365
   6    3   47 1    0.337986     0.038725     0.035531
   6    4    0 1    1.574239     0.001308     0.001201
   6    4    2 1    1.545366     1.009769     0.998871
   6    4    4 1    1.467434     0.256798     0.242389
   6    4    6 1    1.360217     0.394608     0.389243
   6    4    8 1    1.243202     0.292048     0.285491
   6    4   10 1    1.129392     1.442249     1.371731
   6    4   12 1    1.025224     0.636133     0.569191
   6    4   14 1    0.932811     0.723945     0.641884
   6    4   16 1    0.852019     0.001254     0.001148
   6    4   18 1    0.781762     0.944475     0.846369
   6    4   20 1    0.720672     0.124428     0.113224
   6    4   22 1    0.667406     0.342628     0.292646
   6    4   24 1    0.620764     0.155664     0.137323
   6    4   26 1    0.579719     0.785773     0.706154
   6    4   28 1    0.543411     0.144805     0.126235
   6    4   30 1    0.511123     0.108009     0.091563
   6    4   32 1    0.482266     0.084595     0.073109
   6    4   34 1    0.456349     0.479641     0.428072
   6    4   36 1    0.432966     0.046138     0.040014
   6    4   38 1    0.411778     0.127992     0.111384
   6    4   40 1    0.392500     0.000175     0.000156
   6    4   42 1    0.374895     0.496815     0.450669
   6    4   44 1    0.358759     0.062960     0.057872
   6    4   46 1    0.343921     0.066183     0.059376
   6    5    1 1    1.447668     0.282811     0.270419
   6    5    3 1    1.403592     0.397422     0.376459
   6    5    5 1    1.326311     0.376061     0.342522
   6    5    7 1    1.231115     0.404751     0.393585
   6    5    9 1    1.131162     0.817354     0.767120
   6    5   11 1    1.034879     0.000024     0.000023
   6    5   13 1    0.946452     0.015844     0.014301
   6    5   15 1    0.867298     0.031146     0.027841
   6    5   17 1    0.797344     0.119294     0.110805
   6    5   19 1    0.735837     0.244973     0.221291
   6    5   21 1    0.681796     1.233943     1.086477
   6    5   23 1    0.634225     0.209620     0.180161
   6    5   25 1    0.592211     0.011723     0.009964
   6    5   27 1    0.554955     0.076926     0.066983
   6    5   29 1    0.521772     1.934172     1.646407
   6    5   31 1    0.492084     0.008703     0.007873
   6    5   33 1    0.465407     0.344062     0.296400
   6    5   35 1    0.441331     0.018357     0.016450
   6    5   37 1    0.419514     0.017403     0.015249
   6    5   39 1    0.399668     0.076996     0.069497
   6    5   41 1    0.381547     0.189913     0.173099
   6    5   43 1    0.364945     0.352929     0.313991
   6    5   45 1    0.349685     0.033917     0.030890
   6    5   47 1    0.335615     0.024971     0.023052
   6    6    0 1    1.337846     0.215065     0.203098
   6    6    2 1    1.319989     0.120810     0.114699
   6    6    4 1    1.270424     0.130978     0.128584
   6    6    6 1    1.198931     0.008477     0.007985
   6    6    8 1    1.116489     0.011637     0.011474
   6    6   10 1    1.031867     0.020910     0.019772
   6    6   12 1    0.950617     1.499612     1.368003
   6    6   14 1    0.875563     0.548376     0.507825
   6    6   16 1    0.807732     0.058812     0.054612
   6    6   18 1    0.747132     0.001913     0.001744
   6    6   20 1    0.693273     0.397779     0.344014
   6    6   22 1    0.645469     0.373885     0.342406
   6    6   24 1    0.602995     0.354868     0.329484
   6    6   26 1    0.565168     0.086758     0.075556
   6    6   28 1    0.531371     0.117047     0.103125
   6    6   30 1    0.501066     0.317276     0.276708
   6    6   32 1    0.473791     0.254601     0.230622
   6    6   34 1    0.449149     0.003380     0.003016
   6    6   36 1    0.426802     0.079962     0.072354
   6    6   38 1    0.406464     0.142012     0.124052
   6    6   40 1    0.387891     0.488129     0.438187
   6    6   42 1    0.370872     0.119194     0.107819
   6    6   44 1    0.355229     0.175973     0.157537
   6    6   46 1    0.340807     0.056888     0.051905
   7   -6    1 1    1.227761     0.489537     0.476197
   7   -6    3 1    1.200529     0.120211     0.111543
   7   -6    5 1    1.151092     0.926426     0.836790
   7   -6    7 1    1.087199     0.320176     0.294361
   7   -6    9 1    1.016512     0.220749     0.202045
   7   -6   11 1    0.944926     0.008039     0.007262
   7   -6   13 1    0.876184     0.058920     0.054956
   7   -6   15 1    0.812267     0.556986     0.515701
   7   -6   17 1    0.753957     0.328171     0.289687
   7   -6   19 1    0.701326     0.171195     0.153973
   7   -6   21 1    0.654072     0.033819     0.029737
   7   -6   23 1    0.611726     0.115352     0.104090
   7   -6   25 1    0.573769     0.213018     0.190405
   7   -6   27 1    0.539693     0.140090     0.125952
   7   -6   29 1    0.509027     0.023590     0.021215
   7   -6   31 1    0.481350     0.068062     0.059194
   7   -6   33 1    0.456294     0.088187     0.078663
   7   -6   35 1    0.433538     0.068134     0.059401
   7   -6   37 1    0.412804     0.006657     0.005870
   7   -6   39 1    0.393853     0.011997     0.010737
   7   -6   41 1    0.376478     0.000465     0.000417
   7   -6   43 1    0.360502     0.029425     0.026863
   7   -6   45 1    0.345770     0.013444     0.012132
   7   -6   47 1    0.332149     0.000778     0.000723
   7   -5    2 1    1.302496     0.624948     0.588728
   7   -5    4 1    1.254805     0.135956     0.132080
   7   -5    6 1    1.185778     0.984908     0.927004
   7   -5    8 1    1.105843     0.085070     0.081221
   7   -5   10 1    1.023446     0.059605     0.053440
   7   -5   12 1    0.944020     0.000591     0.000535
   7   -5   14 1    0.870400     0.691519     0.604706
   7   -5   16 1    0.803673     0.135363     0.125457
   7   -5   18 1    0.743917     0.186379     0.169607
   7   -5   20 1    0.690702     0.003168     0.002772
   7   -5   22 1    0.643392     0.147672     0.136127
   7   -5   24 1    0.601301     0.050971     0.047328
   7   -5   26 1    0.563772     0.050231     0.044062
   7   -5   28 1    0.530210     0.066877     0.057530
   7   -5   30 1    0.500093     0.112946     0.101191
   7   -5   32 1    0.472968     0.037758     0.034223
   7   -5   34 1    0.448447     0.056629     0.050212
   7   -5   36 1    0.426200     0.099152     0.087838
   7   -5   38 1    0.405944     0.058807     0.051239
   7   -5   40 1    0.387439     0.033546     0.030102
   7   -5   42 1    0.370477     0.138718     0.126034
   7   -5   44 1    0.354881     0.011042     0.009949
   7   -5   46 1    0.340501     0.038500     0.035293
   7   -4    1 1    1.402762     0.442678     0.423134
   7   -4    3 1    1.362550     0.023272     0.022723
   7   -4    5 1    1.291520     0.074432     0.071303
   7   -4    7 1    1.203139     0.024511     0.022301
   7   -4    9 1    1.109347     0.265824     0.255722
   7   -4   11 1    1.018096     0.097875     0.088869
   7   -4   13 1    0.933562     0.044337     0.039094
   7   -4   15 1    0.857347     0.581854     0.533724
   7   -4   17 1    0.789591     0.180676     0.157168
   7   -4   19 1    0.729731     0.080750     0.071521
   7   -4   21 1    0.676930     0.210591     0.186143
   7   -4   23 1    0.630303     1.288519     1.139655
   7   -4   25 1    0.589014     0.718359     0.609680
   7   -4   27 1    0.552321     0.236169     0.210662
   7   -4   29 1    0.519581     0.195868     0.166994
   7   -4   31 1    0.490245     0.001318     0.001169
   7   -4   33 1    0.463850     0.015498     0.013740
   7   -4   35 1    0.440003     0.005271     0.004785
   7   -4   37 1    0.418373     0.106452     0.093296
   7   -4   39 1    0.398681     0.110292     0.099529
   7   -4   41 1    0.380688     0.066476     0.060461
   7   -4   43 1    0.364193     0.020876     0.018506
   7   -4   45 1    0.349023     0.069338     0.063507
   7   -4   47 1    0.335030     0.188951     0.172692
   7   -3    2 1    1.466010     0.014686     0.013878
   7   -3    4 1    1.398979     0.058328     0.057289
   7   -3    6 1    1.305162     0.093545     0.087598
   7   -3    8 1    1.200750     0.384729     0.356230
   7   -3   10 1    1.097280     0.026073     0.023820
   7   -3   12 1    1.001022     0.116558     0.110309
   7   -3   14 1    0.914471     0.447463     0.401772
   7   -3   16 1    0.837975     0.033299     0.030254
   7   -3   18 1    0.770871     0.105638     0.095728
   7   -3   20 1    0.712114     0.201464     0.190011
   7   -3   22 1    0.660591     0.109716     0.096153
   7   -3   24 1    0.615270     0.657659     0.562071
   7   -3   26 1    0.575236     0.002363     0.002111
   7   -3   28 1    0.539713     0.119674     0.107588
   7   -3   30 1    0.508043     0.227111     0.203719
   7   -3   32 1    0.479676     0.247573     0.220282
   7   -3   34 1    0.454153     0.072897     0.063639
   7   -3   36 1    0.431089     0.020913     0.018484
   7   -3   38 1    0.410162     0.125005     0.110805
   7   -3   40 1    0.391100     0.385254     0.343469
   7   -3   42 1    0.373674     0.036131     0.033018
   7   -3   44 1    0.357689     0.028193     0.025903
   7   -3   46 1    0.342978     0.307284     0.273975
   7   -2    1 1    1.552154     0.004999     0.004810
   7   -2    3 1    1.498194     0.046754     0.045947
   7   -2    5 1    1.405259     0.411312     0.383981
   7   -2    7 1    1.293469     0.125067     0.119563
   7   -2    9 1    1.178954     0.140561     0.135881
   7   -2   11 1    1.071098     0.114661     0.111152
   7   -2   13 1    0.973918     0.009208     0.008584
   7   -2   15 1    0.888286     0.010497     0.009964
   7   -2   17 1    0.813560     0.305493     0.281441
   7   -2   19 1    0.748525     0.585944     0.527765
   7   -2   21 1    0.691852     0.051271     0.044519
   7   -2   23 1    0.642295     0.098764     0.089531
   7   -2   25 1    0.598765     0.418857     0.382749
   7   -2   27 1    0.560337     0.124884     0.109228
   7   -2   29 1    0.526238     0.013923     0.011757
   7   -2   31 1    0.495825     0.389479     0.341967
   7   -2   33 1    0.468568     0.001976     0.001720
   7   -2   35 1    0.444024     0.209923     0.188182
   7   -2   37 1    0.421825     0.004799     0.004203
   7   -2   39 1    0.401664     0.087725     0.076499
   7   -2   41 1    0.383283     0.367061     0.339807
   7   -2   43 1    0.366463     0.224055     0.203562
   7   -2   45 1    0.351020     0.000045     0.000041
   7   -2   47 1    0.336794     0.060118     0.054311
   7   -1    2 1    1.574826     1.416006     1.301768
   7   -1    4 1    1.492587     0.000828     0.000811
   7   -1    6 1    1.380177     0.026632     0.025019
   7   -1    8 1    1.258386     0.000711     0.000684
   7   -1   10 1    1.140740     2.342218     2.138669
   7   -1   12 1    1.033690     0.006709     0.006366
   7   -1   14 1    0.939174     0.068824     0.061135
   7   -1   16 1    0.856859     0.144749     0.132595
   7   -1   18 1    0.785496     0.000764     0.000655
   7   -1   20 1    0.723594     0.126502     0.114229
   7   -1   22 1    0.669725     0.116699     0.102993
   7   -1   24 1    0.622629     0.001099     0.000958
   7   -1   26 1    0.581237     0.082016     0.074823
   7   -1   28 1    0.544660     0.037940     0.032864
   7   -1   30 1    0.512163     0.000851     0.000724
   7   -1   32 1    0.483139     0.037397     0.032901
   7   -1   34 1    0.457089     0.387168     0.347546
   7   -1   36 1    0.433597     0.176545     0.153984
   7   -1   38 1    0.412321     0.208409     0.182228
   7   -1   40 1    0.392970     0.004193     0.003735
   7   -1   42 1    0.375304     0.119428     0.108095
   7   -1   44 1    0.359118     0.000859     0.000793
   7   -1   46 1    0.344237     0.126917     0.114545
   7    0    1 1    1.613661     0.170527     0.168002
   7    0    3 1    1.553280     0.821207     0.789135
   7    0    5 1    1.450413     0.169690     0.159355
   7    0    7 1    1.328422     0.000458     0.000422
   7    0    9 1    1.205240     0.116156     0.105403
   7    0   11 1    1.090694     0.769284     0.695953
   7    0   13 1    0.988580     0.025778     0.023369
   7    0   15 1    0.899368     0.429915     0.406354
   7    0   17 1    0.822048     0.044744     0.041842
   7    0   19 1    0.755120     0.251964     0.225461
   7    0   21 1    0.697049     0.002408     0.002148
   7    0   23 1    0.646447     0.012202     0.011162
   7    0   25 1    0.602125     0.010096     0.009330
   7    0   27 1    0.563088     0.190448     0.166802
   7    0   29 1    0.528514     0.011244     0.009754
   7    0   31 1    0.497728     0.033292     0.029244
   7    0   33 1    0.470173     0.048330     0.043088
   7    0   35 1    0.445389     0.070108     0.061770
   7    0   37 1    0.422995     0.419055     0.364428
   7    0   39 1    0.402674     0.016678     0.014512
   7    0   41 1    0.384160     0.069942     0.064158
   7    0   43 1    0.367230     0.000001     0.000001
   7    0   45 1    0.351693     0.057015     0.051978
   7    0   47 1    0.337389     0.036615     0.033446
   7    1    2 1    1.574826     0.145477     0.133740
   7    1    4 1    1.492587     0.190596     0.186849
   7    1    6 1    1.380177     0.041603     0.039083
   7    1    8 1    1.258386     0.204108     0.196364
   7    1   10 1    1.140740     0.079561     0.072647
   7    1   12 1    1.033690     0.080348     0.076242
   7    1   14 1    0.939174     0.005977     0.005309
   7    1   16 1    0.856859     0.012876     0.011795
   7    1   18 1    0.785496     0.871820     0.746680
   7    1   20 1    0.723594     0.058492     0.052817
   7    1   22 1    0.669725     0.292648     0.258277
   7    1   24 1    0.622629     0.000051     0.000044
   7    1   26 1    0.581237     0.002101     0.001917
   7    1   28 1    0.544660     0.023846     0.020656
   7    1   30 1    0.512163     0.268734     0.228617
   7    1   32 1    0.483139     0.055494     0.048823
   7    1   34 1    0.457089     0.133102     0.119480
   7    1   36 1    0.433597     0.000638     0.000556
   7    1   38 1    0.412321     0.009028     0.007894
   7    1   40 1    0.392970     0.083053     0.073993
   7    1   42 1    0.375304     0.234058     0.211848
   7    1   44 1    0.359118     0.119036     0.109854
   7    1   46 1    0.344237     0.007080     0.006390
   7    2    1 1    1.552154     0.303087     0.291593
   7    2    3 1    1.498194     0.037013     0.036374
   7    2    5 1    1.405259     0.766506     0.715574
   7    2    7 1    1.293469     0.020542     0.019638
   7    2    9 1    1.178954     0.103293     0.099853
   7    2   11 1    1.071098     0.716444     0.694520
   7    2   13 1    0.973918     0.623913     0.581635
   7    2   15 1    0.888286     1.067622     1.013399
   7    2   17 1    0.813560     0.036703     0.033813
   7    2   19 1    0.748525     0.057150     0.051475
   7    2   21 1    0.691852     0.271887     0.236079
   7    2   23 1    0.642295     0.000032     0.000029
   7    2   25 1    0.598765     0.081098     0.074107
   7    2   27 1    0.560337     0.439693     0.384572
   7    2   29 1    0.526238     0.230316     0.194486
   7    2   31 1    0.495825     0.063074     0.055379
   7    2   33 1    0.468568     0.002614     0.002276
   7    2   35 1    0.444024     0.537551     0.481879
   7    2   37 1    0.421825     0.022421     0.019636
   7    2   39 1    0.401664     0.616689     0.537775
   7    2   41 1    0.383283     0.004657     0.004312
   7    2   43 1    0.366463     0.001566     0.001422
   7    2   45 1    0.351020     0.131603     0.119736
   7    2   47 1    0.336794     0.037277     0.033676
   7    3    2 1    1.466010     0.192658     0.182046
   7    3    4 1    1.398979     0.025063     0.024616
   7    3    6 1    1.305162     0.004717     0.004417
   7    3    8 1    1.200750     0.003129     0.002897
   7    3   10 1    1.097280     0.373543     0.341266
   7    3   12 1    1.001022     0.008559     0.008100
   7    3   14 1    0.914471     1.577962     1.416834
   7    3   16 1    0.837975     0.033700     0.030619
   7    3   18 1    0.770871     0.000580     0.000526
   7    3   20 1    0.712114     0.022184     0.020923
   7    3   22 1    0.660591     1.579965     1.384650
   7    3   24 1    0.615270     0.260889     0.222969
   7    3   26 1    0.575236     0.003489     0.003117
   7    3   28 1    0.539713     0.060642     0.054517
   7    3   30 1    0.508043     0.083106     0.074546
   7    3   32 1    0.479676     0.018735     0.016670
   7    3   34 1    0.454153     0.003019     0.002636
   7    3   36 1    0.431089     0.088633     0.078338
   7    3   38 1    0.410162     0.018209     0.016140
   7    3   40 1    0.391100     0.103563     0.092330
   7    3   42 1    0.373674     0.051140     0.046734
   7    3   44 1    0.357689     0.023921     0.021978
   7    3   46 1    0.342978     0.789672     0.704072
   7    4    1 1    1.402762     0.000355     0.000339
   7    4    3 1    1.362550     0.154702     0.151056
   7    4    5 1    1.291520     0.020053     0.019210
   7    4    7 1    1.203139     2.162241     1.967316
   7    4    9 1    1.109347     0.026839     0.025819
   7    4   11 1    1.018096     0.004249     0.003858
   7    4   13 1    0.933562     0.002437     0.002149
   7    4   15 1    0.857347     1.050763     0.963844
   7    4   17 1    0.789591     0.286921     0.249590
   7    4   19 1    0.729731     0.023884     0.021154
   7    4   21 1    0.676930     0.000664     0.000587
   7    4   23 1    0.630303     0.011542     0.010209
   7    4   25 1    0.589014     0.127807     0.108471
   7    4   27 1    0.552321     0.322310     0.287499
   7    4   29 1    0.519581     0.028160     0.024009
   7    4   31 1    0.490245     0.080996     0.071879
   7    4   33 1    0.463850     0.096518     0.085568
   7    4   35 1    0.440003     0.015517     0.014086
   7    4   37 1    0.418373     0.115623     0.101334
   7    4   39 1    0.398681     0.155792     0.140589
   7    4   41 1    0.380688     0.035907     0.032658
   7    4   43 1    0.364193     0.019405     0.017202
   7    4   45 1    0.349023     0.211176     0.193418
   7    4   47 1    0.335030     0.033999     0.031073
   7    5    2 1    1.302496     0.143667     0.135340
   7    5    4 1    1.254805     0.299246     0.290715
   7    5    6 1    1.185778     0.617804     0.581482
   7    5    8 1    1.105843     0.019732     0.018839
   7    5   10 1    1.023446     0.397056     0.355992
   7    5   12 1    0.944020     0.052589     0.047597
   7    5   14 1    0.870400     0.405400     0.354506
   7    5   16 1    0.803673     0.316363     0.293212
   7    5   18 1    0.743917     0.018359     0.016706
   7    5   20 1    0.690702     0.456701     0.399634
   7    5   22 1    0.643392     0.021554     0.019869
   7    5   24 1    0.601301     0.049687     0.046135
   7    5   26 1    0.563772     0.047077     0.041295
   7    5   28 1    0.530210     0.013671     0.011761
   7    5   30 1    0.500093     0.009331     0.008360
   7    5   32 1    0.472968     0.199746     0.181047
   7    5   34 1    0.448447     0.072582     0.064357
   7    5   36 1    0.426200     0.417000     0.369416
   7    5   38 1    0.405944     0.137536     0.119836
   7    5   40 1    0.387439     0.001271     0.001141
   7    5   42 1    0.370477     0.319254     0.290062
   7    5   44 1    0.354881     0.014336     0.012916
   7    5   46 1    0.340501     0.105904     0.097082
   7    6    1 1    1.227761     0.007885     0.007670
   7    6    3 1    1.200529     0.118043     0.109531
   7    6    5 1    1.151092     0.874735     0.790100
   7    6    7 1    1.087199     0.580912     0.534074
   7    6    9 1    1.016512     0.133693     0.122365
   7    6   11 1    0.944926     0.238277     0.215264
   7    6   13 1    0.876184     0.042175     0.039338
   7    6   15 1    0.812267     0.094074     0.087101
   7    6   17 1    0.753957     0.005713     0.005043
   7    6   19 1    0.701326     0.262254     0.235871
   7    6   21 1    0.654072     0.707685     0.622269
   7    6   23 1    0.611726     0.052498     0.047373
   7    6   25 1    0.573769     0.523128     0.467595
   7    6   27 1    0.539693     0.159328     0.143250
   7    6   29 1    0.509027     0.041275     0.037119
   7    6   31 1    0.481350     0.064710     0.056278
   7    6   33 1    0.456294     0.051540     0.045974
   7    6   35 1    0.433538     0.000453     0.000395
   7    6   37 1    0.412804     0.154578     0.136314
   7    6   39 1    0.393853     0.035848     0.032082
   7    6   41 1    0.376478     0.455661     0.408670
   7    6   43 1    0.360502     0.086464     0.078937
   7    6   45 1    0.345770     0.019024     0.017167
   7    6   47 1    0.332149     0.118877     0.110455
   7    7    2 1    1.135420     0.186631     0.169006
   7    7    4 1    1.103411     0.117077     0.110668
   7    7    6 1    1.055595     0.059856     0.057018
   7    7    8 1    0.998019     0.223818     0.209475
   7    7   10 1    0.936198     0.537746     0.472851
   7    7   12 1    0.874254     0.198197     0.180138
   7    7   14 1    0.814814     0.000310     0.000283
   7    7   16 1    0.759302     0.011463     0.010824
   7    7   18 1    0.708310     0.163052     0.149389
   7    7   20 1    0.661922     0.222222     0.194920
   7    7   22 1    0.619939     0.066524     0.058467
   7    7   24 1    0.582024     0.612884     0.567368
   7    7   26 1    0.547792     0.210113     0.183801
   7    7   28 1    0.516853     0.153082     0.133054
   7    7   30 1    0.488838     0.020649     0.018369
   7    7   32 1    0.463413     0.317689     0.280181
   7    7   34 1    0.440278     0.364074     0.330570
   7    7   36 1    0.419169     0.000088     0.000077
   7    7   38 1    0.399855     0.004224     0.003809
   7    7   40 1    0.382134     0.583468     0.535708
   7    7   42 1    0.365830     0.179294     0.160411
   7    7   44 1    0.350791     0.002871     0.002609
   7    7   46 1    0.336883     0.024218     0.021902
   8   -7    1 1    1.065597     0.051181     0.048688
   8   -7    3 1    1.047646     0.099604     0.095385
   8   -7    5 1    1.014308     0.535843     0.496449
   8   -7    7 1    0.969778     0.000785     0.000718
   8   -7    9 1    0.918610     0.081137     0.074585
   8   -7   11 1    0.864759     0.077805     0.071507
   8   -7   13 1    0.811142     0.028129     0.026139
   8   -7   15 1    0.759641     0.161162     0.151992
   8   -7   17 1    0.711309     0.048168     0.045142
   8   -7   19 1    0.666610     1.738333     1.486142
   8   -7   21 1    0.625640     0.072754     0.064169
   8   -7   23 1    0.588278     0.485456     0.417636
   8   -7   25 1    0.554288     0.146682     0.128695
   8   -7   27 1    0.523386     0.318291     0.277900
   8   -7   29 1    0.495276     0.016288     0.014237
   8   -7   31 1    0.469673     0.384222     0.337943
   8   -7   33 1    0.446311     0.223986     0.198888
   8   -7   35 1    0.424948     0.000182     0.000159
   8   -7   37 1    0.405368     0.006603     0.005771
   8   -7   39 1    0.387379     0.089509     0.080359
   8   -7   41 1    0.370812     0.114181     0.103353
   8   -7   43 1    0.355517     0.182610     0.162669
   8   -7   45 1    0.341365     0.000228     0.000205
   8   -6    0 1    1.135200     0.006017     0.005447
   8   -6    2 1    1.124229     0.550862     0.527609
   8   -6    4 1    1.093132     1.001909     0.895911
   8   -6    6 1    1.046584     0.000269     0.000259
   8   -6    8 1    0.990394     0.030347     0.027850
   8   -6   10 1    0.929895     0.670642     0.605238
   8   -6   12 1    0.869114     1.228964     1.071019
   8   -6   14 1    0.810648     0.012583     0.011709
   8   -6   16 1    0.755928     0.415248     0.375017
   8   -6   18 1    0.705569     0.329315     0.297341
   8   -6   20 1    0.659683     0.004467     0.003963
   8   -6   22 1    0.618098     0.078920     0.068177
   8   -6   24 1    0.580500     0.018292     0.016477
   8   -6   26 1    0.546521     0.747110     0.642701
   8   -6   28 1    0.515785     0.110361     0.096359
   8   -6   30 1    0.487934     0.101923     0.090114
   8   -6   32 1    0.462643     0.221242     0.194646
   8   -6   34 1    0.439617     0.951684     0.859021
   8   -6   36 1    0.418599     0.055812     0.048993
   8   -6   38 1    0.399360     0.000025     0.000023
   8   -6   40 1    0.381702     0.108241     0.098836
   8   -6   42 1    0.365451     0.525267     0.466856
   8   -6   44 1    0.350457     0.104593     0.094957
   8   -6   46 1    0.336587     0.001242     0.001122
   8   -5    1 1    1.200009     0.105531     0.098418
   8   -5    3 1    1.174544     0.417412     0.407736
   8   -5    5 1    1.128128     0.000206     0.000197
   8   -5    7 1    1.067787     0.050043     0.047860
   8   -5    9 1    1.000593     0.001712     0.001618
   8   -5   11 1    0.932098     0.097536     0.086937
   8   -5   13 1    0.865928     0.455763     0.416028
   8   -5   15 1    0.804076     0.021984     0.020410
   8   -5   17 1    0.747392     0.075719     0.068867
   8   -5   19 1    0.696033     0.016773     0.014744
   8   -5   21 1    0.649772     0.234913     0.206723
   8   -5   23 1    0.608204     0.102528     0.092444
   8   -5   25 1    0.570860     0.018367     0.016422
   8   -5   27 1    0.537270     0.000449     0.000400
   8   -5   29 1    0.506992     0.026629     0.023400
   8   -5   31 1    0.479629     0.001640     0.001458
   8   -5   33 1    0.454827     0.000577     0.000505
   8   -5   35 1    0.432279     0.177080     0.154027
   8   -5   37 1    0.411716     0.218635     0.190321
   8   -5   39 1    0.392908     0.006525     0.005814
   8   -5   41 1    0.375653     0.088915     0.080517
   8   -5   43 1    0.359777     0.000573     0.000529
   8   -5   45 1    0.345130     0.167205     0.152530
   8   -5   47 1    0.331582     0.090711     0.086667
   8   -4    0 1    1.269192     0.124235     0.121359
   8   -4    2 1    1.253915     0.010919     0.010643
   8   -4    4 1    1.211195     0.276641     0.259869
   8   -4    6 1    1.148771     0.081977     0.074817
   8   -4    8 1    1.075645     0.356219     0.351000
   8   -4   10 1    0.999367     0.953483     0.897302
   8   -4   12 1    0.925024     0.935402     0.862438
   8   -4   14 1    0.855444     0.022700     0.020805
   8   -4   16 1    0.791855     0.918988     0.816129
   8   -4   18 1    0.734514     0.383769     0.345919
   8   -4   20 1    0.683156     1.491372     1.329095
   8   -4   22 1    0.637280     0.274918     0.235856
   8   -4   24 1    0.596303     0.795676     0.712570
   8   -4   26 1    0.559646     0.002023     0.001790
   8   -4   28 1    0.526774     0.189266     0.161079
   8   -4   30 1    0.497207     0.360961     0.316007
   8   -4   32 1    0.470524     0.143191     0.128454
   8   -4   34 1    0.446362     0.453103     0.402344
   8   -4   36 1    0.424409     0.026051     0.022872
   8   -4   38 1    0.404396     0.012444     0.011007
   8   -4   40 1    0.386092     0.018931     0.017025
   8   -4   42 1    0.369298     0.450310     0.409227
   8   -4   44 1    0.353845     0.370189     0.334132
   8   -4   46 1    0.339585     0.144029     0.133213
   8   -3    1 1    1.324211     0.007481     0.006840
   8   -3    3 1    1.290227     0.005390     0.005188
   8   -3    5 1    1.229434     0.069560     0.067709
   8   -3    7 1    1.152471     0.916468     0.830000
   8   -3    9 1    1.069255     0.256436     0.246865
   8   -3   11 1    0.986841     0.002444     0.002215
   8   -3   13 1    0.909288     0.305047     0.277028
   8   -3   15 1    0.838431     0.122715     0.111843
   8   -3   17 1    0.774741     0.218451     0.202829
   8   -3   19 1    0.717960     0.090704     0.082253
   8   -3   21 1    0.667502     0.012531     0.010706
   8   -3   23 1    0.622671     0.043662     0.038020
   8   -3   25 1    0.582772     0.000722     0.000672
   8   -3   27 1    0.547164     0.108851     0.094448
   8   -3   29 1    0.515281     0.028444     0.024881
   8   -3   31 1    0.486629     0.029649     0.026399
   8   -3   33 1    0.460783     0.083716     0.075109
   8   -3   35 1    0.437382     0.006055     0.005259
   8   -3   37 1    0.416119     0.141251     0.120642
   8   -3   39 1    0.396728     0.036545     0.032904
   8   -3   41 1    0.378987     0.005710     0.005161
   8   -3   43 1    0.362703     0.024215     0.021399
   8   -3   45 1    0.347711     0.009059     0.008243
   8   -3   47 1    0.333868     0.198283     0.180014
   8   -2    0 1    1.376632     0.555330     0.523643
   8   -2    2 1    1.357199     1.100205     1.100807
   8   -2    4 1    1.303494     0.026334     0.024720
   8   -2    6 1    1.226608     0.896662     0.871244
   8   -2    8 1    1.138736     0.193393     0.176494
   8   -2   10 1    1.049353     2.057990     1.957784
   8   -2   12 1    0.964236     0.026639     0.025317
   8   -2   14 1    0.886170     0.794563     0.758149
   8   -2   16 1    0.816037     0.090997     0.082538
   8   -2   18 1    0.753690     2.187755     1.928156
   8   -2   20 1    0.698503     0.056487     0.051211
   8   -2   22 1    0.649683     0.195561     0.172601
   8   -2   24 1    0.606427     0.735576     0.673776
   8   -2   26 1    0.567990     1.127135     0.980351
   8   -2   28 1    0.533715     0.004466     0.003893
   8   -2   30 1    0.503030     0.006169     0.005295
   8   -2   32 1    0.475450     0.047237     0.042492
   8   -2   34 1    0.450562     0.687184     0.624924
   8   -2   36 1    0.428014     0.452830     0.407849
   8   -2   38 1    0.407511     0.043811     0.038390
   8   -2   40 1    0.388800     0.051548     0.047057
   8   -2   42 1    0.371666     0.678598     0.611674
   8   -2   44 1    0.355926     0.277494     0.246938
   8   -2   46 1    0.341424     0.119764     0.107709
   8   -1    1 1    1.402762     1.244255     1.189323
   8   -1    3 1    1.362550     0.058924     0.057535
   8   -1    5 1    1.291520     0.063458     0.060791
   8   -1    7 1    1.203139     0.224029     0.203833
   8   -1    9 1    1.109347     0.246607     0.237236
   8   -1   11 1    1.018096     0.226092     0.205288
   8   -1   13 1    0.933562     0.051552     0.045456
   8   -1   15 1    0.857347     0.304784     0.279573
   8   -1   17 1    0.789591     0.229663     0.199782
   8   -1   19 1    0.729731     0.704676     0.624139
   8   -1   21 1    0.676930     0.247661     0.218910
   8   -1   23 1    0.630303     0.030457     0.026938
   8   -1   25 1    0.589014     0.306103     0.259794
   8   -1   27 1    0.552321     0.279119     0.248973
   8   -1   29 1    0.519581     0.109267     0.093160
   8   -1   31 1    0.490245     0.182865     0.162283
   8   -1   33 1    0.463850     0.668306     0.592487
   8   -1   35 1    0.440003     0.147549     0.133942
   8   -1   37 1    0.418373     0.000009     0.000008
   8   -1   39 1    0.398681     0.138398     0.124892
   8   -1   41 1    0.380688     0.129786     0.118042
   8   -1   43 1    0.364193     0.075238     0.066697
   8   -1   45 1    0.349023     0.003592     0.003290
   8   -1   47 1    0.335030     0.027510     0.025142
   8    0    0 1    1.419000     1.881232     1.768648
   8    0    2 1    1.397745     0.000713     0.000702
   8    0    4 1    1.339289     1.603493     1.523576
   8    0    6 1    1.256294     0.270612     0.261523
   8    0    8 1    1.162369     1.750277     1.636113
   8    0   10 1    1.067759     0.400364     0.382847
   8    0   12 1    0.978458     0.164398     0.156244
   8    0   14 1    0.897171     0.064030     0.060684
   8    0   16 1    0.824604     0.291684     0.275918
   8    0   18 1    0.760424     0.038078     0.035702
   8    0   20 1    0.703853     0.000038     0.000034
   8    0   22 1    0.653981     0.103759     0.091094
   8    0   24 1    0.609918     0.212962     0.192505
   8    0   26 1    0.570856     0.025191     0.022522
   8    0   28 1    0.536090     0.465317     0.410637
   8    0   30 1    0.505017     0.237258     0.211649
   8    0   32 1    0.477127     0.557181     0.490637
   8    0   34 1    0.451988     0.056640     0.051358
   8    0   36 1    0.429236     0.878092     0.761089
   8    0   38 1    0.408565     0.000617     0.000539
   8    0   40 1    0.389715     0.549323     0.492841
   8    0   42 1    0.372465     0.229722     0.208801
   8    0   44 1    0.356628     0.249492     0.224576
   8    0   46 1    0.342043     0.104675     0.093945
   8    1    1 1    1.402762     0.215190     0.205690
   8    1    3 1    1.362550     0.284239     0.277540
   8    1    5 1    1.291520     0.040580     0.038874
   8    1    7 1    1.203139     0.002466     0.002243
   8    1    9 1    1.109347     0.005661     0.005446
   8    1   11 1    1.018096     0.458100     0.415948
   8    1   13 1    0.933562     0.000901     0.000794
   8    1   15 1    0.857347     0.238860     0.219101
   8    1   17 1    0.789591     0.009539     0.008298
   8    1   19 1    0.729731     0.029603     0.026220
   8    1   21 1    0.676930     0.053261     0.047078
   8    1   23 1    0.630303     0.115558     0.102207
   8    1   25 1    0.589014     1.055965     0.896210
   8    1   27 1    0.552321     0.580303     0.517628
   8    1   29 1    0.519581     0.004889     0.004168
   8    1   31 1    0.490245     0.124726     0.110688
   8    1   33 1    0.463850     0.078210     0.069337
   8    1   35 1    0.440003     0.004417     0.004010
   8    1   37 1    0.418373     0.009067     0.007946
   8    1   39 1    0.398681     0.056918     0.051363
   8    1   41 1    0.380688     0.045124     0.041041
   8    1   43 1    0.364193     0.129167     0.114503
   8    1   45 1    0.349023     0.021199     0.019416
   8    1   47 1    0.335030     0.319252     0.291780
   8    2    0 1    1.376632     0.211481     0.199414
   8    2    2 1    1.357199     0.504474     0.504750
   8    2    4 1    1.303494     0.366892     0.344412
   8    2    6 1    1.226608     0.176376     0.171376
   8    2    8 1    1.138736     0.012381     0.011299
   8    2   10 1    1.049353     0.011795     0.011221
   8    2   12 1    0.964236     0.108494     0.103109
   8    2   14 1    0.886170     0.020790     0.019837
   8    2   16 1    0.816037     0.132177     0.119890
   8    2   18 1    0.753690     0.060681     0.053480
   8    2   20 1    0.698503     0.004030     0.003653
   8    2   22 1    0.649683     0.110196     0.097258
   8    2   24 1    0.606427     0.022695     0.020788
   8    2   26 1    0.567990     1.051964     0.914969
   8    2   28 1    0.533715     0.017596     0.015335
   8    2   30 1    0.503030     0.418465     0.359192
   8    2   32 1    0.475450     0.071241     0.064085
   8    2   34 1    0.450562     0.329497     0.299643
   8    2   36 1    0.428014     0.060495     0.054486
   8    2   38 1    0.407511     0.206726     0.181146
   8    2   40 1    0.388800     0.057377     0.052378
   8    2   42 1    0.371666     0.044384     0.040007
   8    2   44 1    0.355926     0.194792     0.173343
   8    2   46 1    0.341424     0.027417     0.024657
   8    3    1 1    1.324211     0.352069     0.321920
   8    3    3 1    1.290227     0.062196     0.059862
   8    3    5 1    1.229434     0.000404     0.000393
   8    3    7 1    1.152471     0.103049     0.093326
   8    3    9 1    1.069255     0.035416     0.034094
   8    3   11 1    0.986841     0.042869     0.038838
   8    3   13 1    0.909288     0.409723     0.372089
   8    3   15 1    0.838431     0.689953     0.628828
   8    3   17 1    0.774741     0.061310     0.056926
   8    3   19 1    0.717960     0.634259     0.575161
   8    3   21 1    0.667502     0.019718     0.016846
   8    3   23 1    0.622671     0.776515     0.676183
   8    3   25 1    0.582772     0.534551     0.497519
   8    3   27 1    0.547164     0.631157     0.547643
   8    3   29 1    0.515281     0.050715     0.044363
   8    3   31 1    0.486629     0.143869     0.128095
   8    3   33 1    0.460783     0.099513     0.089282
   8    3   35 1    0.437382     0.126043     0.109471
   8    3   37 1    0.416119     0.274099     0.234106
   8    3   39 1    0.396728     0.403215     0.363044
   8    3   41 1    0.378987     0.203077     0.183562
   8    3   43 1    0.362703     0.081915     0.072388
   8    3   45 1    0.347711     0.010961     0.009974
   8    3   47 1    0.333868     0.082296     0.074714
   8    4    0 1    1.269192     0.062291     0.060849
   8    4    2 1    1.253915     0.273355     0.266444
   8    4    4 1    1.211195     0.042556     0.039976
   8    4    6 1    1.148771     0.341587     0.311751
   8    4    8 1    1.075645     0.246635     0.243022
   8    4   10 1    0.999367     0.674660     0.634907
   8    4   12 1    0.925024     1.245310     1.148172
   8    4   14 1    0.855444     0.159259     0.145963
   8    4   16 1    0.791855     1.302216     1.156463
   8    4   18 1    0.734514     0.020756     0.018709
   8    4   20 1    0.683156     1.628812     1.451580
   8    4   22 1    0.637280     0.035901     0.030800
   8    4   24 1    0.596303     0.354417     0.317399
   8    4   26 1    0.559646     0.003928     0.003475
   8    4   28 1    0.526774     0.128658     0.109497
   8    4   30 1    0.497207     0.003093     0.002708
   8    4   32 1    0.470524     0.080069     0.071829
   8    4   34 1    0.446362     0.012135     0.010776
   8    4   36 1    0.424409     0.084803     0.074454
   8    4   38 1    0.404396     0.002302     0.002036
   8    4   40 1    0.386092     0.098280     0.088383
   8    4   42 1    0.369298     0.124446     0.113093
   8    4   44 1    0.353845     0.271526     0.245079
   8    4   46 1    0.339585     0.135351     0.125187
   8    5    1 1    1.200009     0.000106     0.000098
   8    5    3 1    1.174544     0.000489     0.000478
   8    5    5 1    1.128128     0.227222     0.216982
   8    5    7 1    1.067787     0.097879     0.093608
   8    5    9 1    1.000593     0.004835     0.004570
   8    5   11 1    0.932098     0.077758     0.069309
   8    5   13 1    0.865928     0.381364     0.348116
   8    5   15 1    0.804076     0.000714     0.000662
   8    5   17 1    0.747392     0.064218     0.058407
   8    5   19 1    0.696033     0.000002     0.000002
   8    5   21 1    0.649772     0.093007     0.081846
   8    5   23 1    0.608204     0.070833     0.063866
   8    5   25 1    0.570860     0.118623     0.106061
   8    5   27 1    0.537270     0.011251     0.010002
   8    5   29 1    0.506992     0.002128     0.001870
   8    5   31 1    0.479629     0.176369     0.156880
   8    5   33 1    0.454827     0.009666     0.008472
   8    5   35 1    0.432279     0.017617     0.015323
   8    5   37 1    0.411716     0.065743     0.057229
   8    5   39 1    0.392908     0.153338     0.136634
   8    5   41 1    0.375653     0.050222     0.045479
   8    5   43 1    0.359777     0.215120     0.198510
   8    5   45 1    0.345130     0.010291     0.009388
   8    5   47 1    0.331582     0.042600     0.040700
   8    6    0 1    1.135200     0.632221     0.572383
   8    6    2 1    1.124229     0.680817     0.652078
   8    6    4 1    1.093132     0.111822     0.099991
   8    6    6 1    1.046584     1.548476     1.487743
   8    6    8 1    0.990394     0.156675     0.143784
   8    6   10 1    0.929895     0.533903     0.481834
   8    6   12 1    0.869114     0.021247     0.018517
   8    6   14 1    0.810648     0.727577     0.677036
   8    6   16 1    0.755928     0.000466     0.000421
   8    6   18 1    0.705569     0.616454     0.556600
   8    6   20 1    0.659683     0.086180     0.076457
   8    6   22 1    0.618098     1.428100     1.233705
   8    6   24 1    0.580500     0.140101     0.126201
   8    6   26 1    0.546521     0.024271     0.020879
   8    6   28 1    0.515785     0.069417     0.060610
   8    6   30 1    0.487934     0.735497     0.650276
   8    6   32 1    0.462643     0.000005     0.000005
   8    6   34 1    0.439617     0.076652     0.069189
   8    6   36 1    0.418599     0.007493     0.006577
   8    6   38 1    0.399360     0.174336     0.157287
   8    6   40 1    0.381702     0.243233     0.222097
   8    6   42 1    0.365451     0.109193     0.097050
   8    6   44 1    0.350457     0.095746     0.086925
   8    6   46 1    0.336587     0.707660     0.639125
   8    7    1 1    1.065597     0.334751     0.318447
   8    7    3 1    1.047646     0.128679     0.123228
   8    7    5 1    1.014308     0.000259     0.000240
   8    7    7 1    0.969778     0.077943     0.071302
   8    7    9 1    0.918610     0.008312     0.007641
   8    7   11 1    0.864759     0.464996     0.427357
   8    7   13 1    0.811142     0.071284     0.066243
   8    7   15 1    0.759641     0.182406     0.172028
   8    7   17 1    0.711309     0.004199     0.003935
   8    7   19 1    0.666610     0.000312     0.000267
   8    7   21 1    0.625640     0.460843     0.406462
   8    7   23 1    0.588278     0.000991     0.000853
   8    7   25 1    0.554288     0.040728     0.035734
   8    7   27 1    0.523386     0.413984     0.361451
   8    7   29 1    0.495276     0.000378     0.000330
   8    7   31 1    0.469673     0.264244     0.232417
   8    7   33 1    0.446311     0.022851     0.020291
   8    7   35 1    0.424948     0.661285     0.575247
   8    7   37 1    0.405368     0.000063     0.000055
   8    7   39 1    0.387379     0.107728     0.096715
   8    7   41 1    0.370812     0.146663     0.132755
   8    7   43 1    0.355517     0.080338     0.071565
   8    7   45 1    0.341365     0.002625     0.002363
   8    8    0 1    1.003385     0.726064     0.688426
   8    8    2 1    0.995785     1.131239     1.050465
   8    8    4 1    0.973981     1.812054     1.690245
   8    8    6 1    0.940622     0.000653     0.000585
   8    8    8 1    0.899199     0.899497     0.850213
   8    8   10 1    0.853194     0.001106     0.001014
   8    8   12 1    0.805522     0.507423     0.473005
   8    8   14 1    0.758317     0.010213     0.009622
   8    8   16 1    0.712962     0.001054     0.000997
   8    8   18 1    0.670250     0.365037     0.324999
   8    8   20 1    0.630546     0.325227     0.286366
   8    8   22 1    0.593938     0.621286     0.528614
   8    8   24 1    0.560349     0.002088     0.001826
   8    8   26 1    0.529606     0.089528     0.076725
   8    8   28 1    0.501495     0.394515     0.340094
   8    8   30 1    0.475784     0.518346     0.463540
   8    8   32 1    0.452246     0.418673     0.378642
   8    8   34 1    0.430668     0.058324     0.051147
   8    8   36 1    0.410851     0.989003     0.873542
   8    8   38 1    0.392615     0.000036     0.000032
   8    8   40 1    0.375800     0.197993     0.179374
   8    8   42 1    0.360261     0.100549     0.092000
   8    8   44 1    0.345872     0.755920     0.680614
   8    8   46 1    0.332519     0.043958     0.040514
   9   -8    1 1    0.941142     0.016627     0.014924
   9   -8    3 1    0.928706     0.102577     0.092961
   9   -8    5 1    0.905245     0.271180     0.250107
   9   -8    7 1    0.873166     0.187895     0.168157
   9   -8    9 1    0.835259     0.277732     0.249280
   9   -8   11 1    0.794162     0.251408     0.229447
   9   -8   13 1    0.752031     0.000223     0.000197
   9   -8   15 1    0.710444     0.256645     0.238516
   9   -8   17 1    0.670438     0.532848     0.476069
   9   -8   19 1    0.632620     0.048725     0.041214
   9   -8   21 1    0.597286     0.006503     0.005873
   9   -8   23 1    0.564522     0.174871     0.152443
   9   -8   25 1    0.534282     0.000216     0.000189
   9   -8   27 1    0.506444     0.000265     0.000233
   9   -8   29 1    0.480848     0.266510     0.235001
   9   -8   31 1    0.457315     0.000211     0.000189
   9   -8   33 1    0.435666     0.013195     0.011398
   9   -8   35 1    0.415729     0.157851     0.134532
   9   -8   37 1    0.397342     0.041379     0.037124
   9   -8   39 1    0.380357     0.000009     0.000008
   9   -8   41 1    0.364639     0.064407     0.057240
   9   -8   43 1    0.350066     0.006737     0.006119
   9   -8   45 1    0.336530     0.009961     0.009003
   9   -7    2 1    0.988210     1.109718     1.004857
   9   -7    4 1    0.966890     0.015469     0.014336
   9   -7    6 1    0.934230     0.125462     0.110256
   9   -7    8 1    0.893609     0.194980     0.183676
   9   -7   10 1    0.848415     0.742073     0.654651
   9   -7   12 1    0.801497     0.006540     0.006082
   9   -7   14 1    0.754955     0.247405     0.220942
   9   -7   16 1    0.710167     0.001678     0.001556
   9   -7   18 1    0.667926     0.028504     0.024416
   9   -7   20 1    0.628609     0.029560     0.026648
   9   -7   22 1    0.592319     0.568219     0.482479
   9   -7   24 1    0.558989     0.009092     0.008090
   9   -7   26 1    0.528457     0.019553     0.016976
   9   -7   28 1    0.500519     0.006920     0.006131
   9   -7   30 1    0.474950     0.008184     0.007412
   9   -7   32 1    0.451530     0.010907     0.009940
   9   -7   34 1    0.430050     0.057608     0.049855
   9   -7   36 1    0.410314     0.035724     0.031673
   9   -7   38 1    0.392146     0.003162     0.002829
   9   -7   40 1    0.375389     0.001302     0.001179
   9   -7   42 1    0.359899     0.211423     0.194712
   9   -7   44 1    0.345552     0.030790     0.027921
   9   -7   46 1    0.332234     0.005875     0.005448
   9   -6    1 1    1.047301     0.053113     0.050927
   9   -6    3 1    1.030244     0.111130     0.104340
   9   -6    5 1    0.998491     0.003948     0.003702
   9   -6    7 1    0.955925     0.062842     0.059034
   9   -6    9 1    0.906811     0.204940     0.189098
   9   -6   11 1    0.854894     0.059395     0.054467
   9   -6   13 1    0.802984     0.553612     0.512652
   9   -6   15 1    0.752928     0.000038     0.000033
   9   -6   17 1    0.705788     0.327956     0.296116
   9   -6   19 1    0.662060     0.039127     0.034341
   9   -6   21 1    0.621874     0.007423     0.006522
   9   -6   23 1    0.585143     0.052006     0.046645
   9   -6   25 1    0.551663     0.220358     0.196715
   9   -6   27 1    0.521175     0.063321     0.053172
   9   -6   29 1    0.493401     0.271814     0.239280
   9   -6   31 1    0.468073     0.087310     0.076066
   9   -6   33 1    0.444938     0.509809     0.450275
   9   -6   35 1    0.423762     0.001905     0.001674
   9   -6   37 1    0.404338     0.034823     0.030812
   9   -6   39 1    0.386480     0.211200     0.190303
   9   -6   41 1    0.370023     0.000193     0.000176
   9   -6   43 1    0.354822     0.010442     0.009416
   9   -6   45 1    0.340749     0.040327     0.036833
   9   -5    2 1    1.092543     1.193650     1.069328
   9   -5    4 1    1.063936     0.004192     0.004025
   9   -5    6 1    1.020877     0.094144     0.085250
   9   -5    8 1    0.968525     0.012890     0.011791
   9   -5   10 1    0.911723     1.873611     1.660143
   9   -5   12 1    0.854223     0.007028     0.006445
   9   -5   14 1    0.798524     0.015022     0.013875
   9   -5   16 1    0.746068     0.000427     0.000392
   9   -5   18 1    0.697531     0.036894     0.033151
   9   -5   20 1    0.653100     0.029798     0.025749
   9   -5   22 1    0.612673     0.144114     0.129282
   9   -5   24 1    0.575999     0.117166     0.104160
   9   -5   26 1    0.542760     0.000940     0.000827
   9   -5   28 1    0.512620     0.073784     0.063508
   9   -5   30 1    0.485252     1.713958     1.523738
   9   -5   32 1    0.460355     0.153942     0.137247
   9   -5   34 1    0.437653     0.464932     0.404565
   9   -5   36 1    0.416902     0.157396     0.136230
   9   -5   38 1    0.397885     0.029327     0.026422
   9   -5   40 1    0.380414     0.068026     0.062014
   9   -5   42 1    0.364320     0.000107     0.000095
   9   -5   44 1    0.349459     0.018015     0.016450
   9   -5   46 1    0.335703     0.098530     0.090976
   9   -4    1 1    1.149719     0.113242     0.102749
   9   -4    3 1    1.127265     0.064162     0.061395
   9   -4    5 1    1.086041     0.072938     0.067335
   9   -4    7 1    1.031892     0.125232     0.118423
   9   -4    9 1    0.970877     0.000551     0.000506
   9   -4   11 1    0.907935     0.086407     0.079346
   9   -4   13 1    0.846451     0.086293     0.076203
   9   -4   15 1    0.788409     0.032710     0.028338
   9   -4   17 1    0.734761     1.111560     1.002310
   9   -4   19 1    0.685797     0.253640     0.227908
   9   -4   21 1    0.641420     0.001999     0.001780
   9   -4   23 1    0.601339     0.006403     0.005943
   9   -4   25 1    0.565172     0.409624     0.356746
   9   -4   27 1    0.532520     0.187753     0.166584
   9   -4   29 1    0.502995     0.000009     0.000008
   9   -4   31 1    0.476240     0.051782     0.046017
   9   -4   33 1    0.451934     0.032412     0.029406
   9   -4   35 1    0.429793     0.619331     0.534706
   9   -4   37 1    0.409567     0.401053     0.353260
   9   -4   39 1    0.391039     0.024587     0.021911
   9   -4   41 1    0.374018     0.029142     0.026638
   9   -4   43 1    0.358340     0.152025     0.139348
   9   -4   45 1    0.343861     0.137434     0.123182
   9   -3    2 1    1.183777     0.186252     0.175866
   9   -3    4 1    1.147633     0.000059     0.000055
   9   -3    6 1    1.094115     1.663786     1.487540
   9   -3    8 1    1.030384     0.021782     0.020468
   9   -3   10 1    0.962756     0.217378     0.207788
   9   -3   12 1    0.895763     0.151034     0.142839
   9   -3   14 1    0.832143     0.799290     0.730331
   9   -3   16 1    0.773266     0.105136     0.097234
   9   -3   18 1    0.719605     0.559660     0.508386
   9   -3   20 1    0.671112     0.039524     0.035850
   9   -3   22 1    0.627469     0.037817     0.034428
   9   -3   24 1    0.588243     0.033201     0.028590
   9   -3   26 1    0.552967     0.226461     0.202411
   9   -3   28 1    0.521193     0.291765     0.245088
   9   -3   30 1    0.492505     0.052096     0.046806
   9   -3   32 1    0.466533     0.082927     0.070434
   9   -3   34 1    0.442951     0.012571     0.011070
   9   -3   36 1    0.421474     0.017862     0.015705
   9   -3   38 1    0.401854     0.154668     0.134797
   9   -3   40 1    0.383878     0.228996     0.210567
   9   -3   42 1    0.367360     0.081144     0.073814
   9   -3   44 1    0.352139     0.017667     0.016047
   9   -3   46 1    0.338076     0.211395     0.193893
   9   -2    1 1    1.227761     0.000217     0.000211
   9   -2    3 1    1.200529     0.029135     0.027034
   9   -2    5 1    1.151092     0.007050     0.006368
   9   -2    7 1    1.087199     0.765126     0.703435
   9   -2    9 1    1.016512     0.030708     0.028107
   9   -2   11 1    0.944926     0.078180     0.070629
   9   -2   13 1    0.876184     0.082707     0.077144
   9   -2   15 1    0.812267     0.095261     0.088200
   9   -2   17 1    0.753957     0.591940     0.522524
   9   -2   19 1    0.701326     0.093231     0.083852
   9   -2   21 1    0.654072     0.141013     0.123993
   9   -2   23 1    0.611726     0.000003     0.000003
   9   -2   25 1    0.573769     0.338123     0.302230
   9   -2   27 1    0.539693     0.000597     0.000536
   9   -2   29 1    0.509027     0.227974     0.205018
   9   -2   31 1    0.481350     0.000766     0.000667
   9   -2   33 1    0.456294     0.000906     0.000808
   9   -2   35 1    0.433538     0.006285     0.005479
   9   -2   37 1    0.412804     0.010169     0.008967
   9   -2   39 1    0.393853     0.083682     0.074892
   9   -2   41 1    0.376478     0.018952     0.016998
   9   -2   43 1    0.360502     0.161500     0.147440
   9   -2   45 1    0.345770     0.011987     0.010817
   9   -2   47 1    0.332149     0.036181     0.033618
   9   -1    2 1    1.238891     0.000665     0.000652
   9   -1    4 1    1.197638     0.000486     0.000462
   9   -1    6 1    1.137185     0.869664     0.792283
   9   -1    8 1    1.066116     0.323973     0.308031
   9   -1   10 1    0.991711     0.122624     0.113347
   9   -1   12 1    0.918942     0.021105     0.019414
   9   -1   14 1    0.850627     0.439500     0.398418
   9   -1   16 1    0.788030     0.108032     0.093372
   9   -1   18 1    0.731458     0.422641     0.375313
   9   -1   20 1    0.680695     0.073874     0.065607
   9   -1   22 1    0.635281     0.020378     0.017740
   9   -1   24 1    0.594664     0.125074     0.108267
   9   -1   26 1    0.558291     0.523429     0.466148
   9   -1   28 1    0.525644     0.008974     0.007554
   9   -1   30 1    0.496256     0.074056     0.065044
   9   -1   32 1    0.469718     0.452525     0.398485
   9   -1   34 1    0.445674     0.022182     0.019594
   9   -1   36 1    0.423817     0.340213     0.299084
   9   -1   38 1    0.403884     0.044744     0.039577
   9   -1   40 1    0.385646     0.035402     0.031737
   9   -1   42 1    0.368908     0.032862     0.029831
   9   -1   44 1    0.353502     0.044319     0.039766
   9   -1   46 1    0.339282     0.023330     0.021494
   9    0    1 1    1.257533     0.006864     0.006614
   9    0    3 1    1.228318     0.583671     0.568009
   9    0    5 1    1.175520     0.348279     0.338607
   9    0    7 1    1.107709     0.652101     0.624754
   9    0    9 1    1.033217     0.709944     0.673166
   9    0   11 1    0.958298     0.256750     0.245546
   9    0   13 1    0.886814     0.201884     0.192500
   9    0   15 1    0.820715     0.188458     0.174429
   9    0   17 1    0.760698     0.290853     0.271963
   9    0   19 1    0.706742     0.150416     0.136362
   9    0   21 1    0.658458     0.401548     0.358238
   9    0   23 1    0.615310     0.432887     0.369612
   9    0   25 1    0.576724     0.096792     0.085678
   9    0   27 1    0.542149     0.147778     0.131148
   9    0   29 1    0.511086     1.143816     0.970458
   9    0   31 1    0.483091     0.050105     0.044037
   9    0   33 1    0.457776     0.536114     0.479670
   9    0   35 1    0.434808     0.235572     0.202507
   9    0   37 1    0.413900     0.045300     0.039966
   9    0   39 1    0.394804     0.017822     0.016047
   9    0   41 1    0.377309     0.150427     0.132225
   9    0   43 1    0.361231     0.070475     0.063873
   9    0   45 1    0.346413     0.216022     0.193105
   9    0   47 1    0.332719     0.001209     0.001109
   9    1    2 1    1.238891     0.023197     0.022735
   9    1    4 1    1.197638     0.002819     0.002676
   9    1    6 1    1.137185     0.089551     0.081583
   9    1    8 1    1.066116     0.147130     0.139890
   9    1   10 1    0.991711     0.196382     0.181525
   9    1   12 1    0.918942     0.294558     0.270946
   9    1   14 1    0.850627     0.008565     0.007765
   9    1   16 1    0.788030     0.232033     0.200545
   9    1   18 1    0.731458     0.260545     0.231368
   9    1   20 1    0.680695     0.015789     0.014022
   9    1   22 1    0.635281     0.002775     0.002416
   9    1   24 1    0.594664     0.014857     0.012860
   9    1   26 1    0.558291     0.249541     0.222232
   9    1   28 1    0.525644     0.396762     0.333990
   9    1   30 1    0.496256     0.140789     0.123656
   9    1   32 1    0.469718     0.443596     0.390623
   9    1   34 1    0.445674     0.647693     0.572111
   9    1   36 1    0.423817     0.037407     0.032885
   9    1   38 1    0.403884     0.064031     0.056637
   9    1   40 1    0.385646     0.609890     0.546754
   9    1   42 1    0.368908     0.009980     0.009059
   9    1   44 1    0.353502     0.000723     0.000649
   9    1   46 1    0.339282     0.388029     0.357491
   9    2    1 1    1.227761     0.142160     0.138286
   9    2    3 1    1.200529     0.063289     0.058725
   9    2    5 1    1.151092     0.048386     0.043705
   9    2    7 1    1.087199     0.000037     0.000034
   9    2    9 1    1.016512     0.073150     0.066952
   9    2   11 1    0.944926     0.711725     0.642987
   9    2   13 1    0.876184     0.816685     0.761750
   9    2   15 1    0.812267     0.000866     0.000802
   9    2   17 1    0.753957     0.045421     0.040095
   9    2   19 1    0.701326     0.340098     0.305884
   9    2   21 1    0.654072     0.102684     0.090290
   9    2   23 1    0.611726     0.295377     0.266541
   9    2   25 1    0.573769     0.148993     0.133177
   9    2   27 1    0.539693     0.014092     0.012670
   9    2   29 1    0.509027     0.014888     0.013389
   9    2   31 1    0.481350     0.042360     0.036841
   9    2   33 1    0.456294     0.052865     0.047156
   9    2   35 1    0.433538     0.041180     0.035902
   9    2   37 1    0.412804     0.045254     0.039907
   9    2   39 1    0.393853     0.042654     0.038174
   9    2   41 1    0.376478     0.047344     0.042461
   9    2   43 1    0.360502     0.069645     0.063581
   9    2   45 1    0.345770     0.000815     0.000735
   9    2   47 1    0.332149     0.022935     0.021310
   9    3    2 1    1.183777     0.018321     0.017299
   9    3    4 1    1.147633     0.410596     0.377405
   9    3    6 1    1.094115     0.636360     0.568950
   9    3    8 1    1.030384     0.373061     0.350554
   9    3   10 1    0.962756     0.020648     0.019737
   9    3   12 1    0.895763     0.038225     0.036151
   9    3   14 1    0.832143     0.158905     0.145196
   9    3   16 1    0.773266     0.124089     0.114763
   9    3   18 1    0.719605     0.014283     0.012974
   9    3   20 1    0.671112     0.659987     0.598631
   9    3   22 1    0.627469     0.154043     0.140239
   9    3   24 1    0.588243     0.105525     0.090869
   9    3   26 1    0.552967     0.268857     0.240304
   9    3   28 1    0.521193     0.004073     0.003421
   9    3   30 1    0.492505     0.062472     0.056128
   9    3   32 1    0.466533     0.298754     0.253745
   9    3   34 1    0.442951     0.046573     0.041012
   9    3   36 1    0.421474     0.204375     0.179696
   9    3   38 1    0.401854     0.034426     0.030003
   9    3   40 1    0.383878     0.086111     0.079181
   9    3   42 1    0.367360     0.063728     0.057971
   9    3   44 1    0.352139     0.171673     0.155931
   9    3   46 1    0.338076     0.049870     0.045741
   9    4    1 1    1.149719     0.372993     0.338432
   9    4    3 1    1.127265     1.040822     0.995945
   9    4    5 1    1.086041     0.660100     0.609388
   9    4    7 1    1.031892     0.007218     0.006826
   9    4    9 1    0.970877     0.270827     0.248960
   9    4   11 1    0.907935     0.031720     0.029128
   9    4   13 1    0.846451     0.063316     0.055913
   9    4   15 1    0.788409     0.016351     0.014166
   9    4   17 1    0.734761     0.108906     0.098203
   9    4   19 1    0.685797     0.026149     0.023496
   9    4   21 1    0.641420     0.282412     0.251463
   9    4   23 1    0.601339     0.272746     0.253141
   9    4   25 1    0.565172     0.001824     0.001588
   9    4   27 1    0.532520     0.039638     0.035169
   9    4   29 1    0.502995     0.027629     0.023712
   9    4   31 1    0.476240     0.033337     0.029625
   9    4   33 1    0.451934     0.023741     0.021539
   9    4   35 1    0.429793     0.208486     0.179999
   9    4   37 1    0.409567     0.255060     0.224665
   9    4   39 1    0.391039     0.110371     0.098358
   9    4   41 1    0.374018     0.000012     0.000011
   9    4   43 1    0.358340     0.064504     0.059126
   9    4   45 1    0.343861     0.210989     0.189109
   9    5    2 1    1.092543     0.393677     0.352675
   9    5    4 1    1.063936     0.024845     0.023857
   9    5    6 1    1.020877     0.334399     0.302805
   9    5    8 1    0.968525     0.020332     0.018599
   9    5   10 1    0.911723     1.805702     1.599971
   9    5   12 1    0.854223     0.010697     0.009809
   9    5   14 1    0.798524     0.009207     0.008504
   9    5   16 1    0.746068     0.014953     0.013708
   9    5   18 1    0.697531     0.196161     0.176262
   9    5   20 1    0.653100     0.249840     0.215891
   9    5   22 1    0.612673     0.371905     0.333629
   9    5   24 1    0.575999     0.119105     0.105884
   9    5   26 1    0.542760     0.009769     0.008592
   9    5   28 1    0.512620     0.924766     0.795973
   9    5   30 1    0.485252     0.533486     0.474279
   9    5   32 1    0.460355     0.058688     0.052324
   9    5   34 1    0.437653     0.707320     0.615481
   9    5   36 1    0.416902     0.263262     0.227859
   9    5   38 1    0.397885     0.005397     0.004863
   9    5   40 1    0.380414     0.060278     0.054950
   9    5   42 1    0.364320     0.014345     0.012724
   9    5   44 1    0.349459     0.068540     0.062587
   9    5   46 1    0.335703     0.041592     0.038404
   9    6    1 1    1.047301     0.629330     0.603418
   9    6    3 1    1.030244     0.023119     0.021707
   9    6    5 1    0.998491     0.023550     0.022085
   9    6    7 1    0.955925     0.014149     0.013291
   9    6    9 1    0.906811     0.006167     0.005691
   9    6   11 1    0.854894     0.110775     0.101585
   9    6   13 1    0.802984     0.259791     0.240570
   9    6   15 1    0.752928     0.249807     0.220209
   9    6   17 1    0.705788     0.618048     0.558044
   9    6   19 1    0.662060     0.026362     0.023138
   9    6   21 1    0.621874     0.096539     0.084827
   9    6   23 1    0.585143     0.527976     0.473555
   9    6   25 1    0.551663     0.047470     0.042377
   9    6   27 1    0.521175     0.006326     0.005312
   9    6   29 1    0.493401     0.344216     0.303016
   9    6   31 1    0.468073     0.005511     0.004801
   9    6   33 1    0.444938     0.000114     0.000101
   9    6   35 1    0.423762     0.733747     0.644760
   9    6   37 1    0.404338     0.256574     0.227019
   9    6   39 1    0.386480     0.016780     0.015120
   9    6   41 1    0.370023     0.255512     0.232868
   9    6   43 1    0.354822     0.002158     0.001946
   9    6   45 1    0.340749     0.001190     0.001087
   9    7    2 1    0.988210     0.049677     0.044983
   9    7    4 1    0.966890     0.020022     0.018555
   9    7    6 1    0.934230     0.175393     0.154135
   9    7    8 1    0.893609     0.062220     0.058612
   9    7   10 1    0.848415     0.479678     0.423168
   9    7   12 1    0.801497     0.064518     0.060001
   9    7   14 1    0.754955     0.331285     0.295849
   9    7   16 1    0.710167     0.056214     0.052150
   9    7   18 1    0.667926     1.101975     0.943927
   9    7   20 1    0.628609     0.288392     0.259986
   9    7   22 1    0.592319     0.207704     0.176363
   9    7   24 1    0.558989     0.076441     0.068014
   9    7   26 1    0.528457     0.098323     0.085363
   9    7   28 1    0.500519     0.094721     0.083928
   9    7   30 1    0.474950     0.008533     0.007727
   9    7   32 1    0.451530     0.192811     0.175721
   9    7   34 1    0.430050     0.790046     0.683718
   9    7   36 1    0.410314     0.000007     0.000006
   9    7   38 1    0.392146     0.004826     0.004318
   9    7   40 1    0.375389     0.005550     0.005023
   9    7   42 1    0.359899     0.002646     0.002437
   9    7   44 1    0.345552     0.198893     0.180359
   9    7   46 1    0.332234     0.018713     0.017351
   9    8    1 1    0.941142     0.006876     0.006172
   9    8    3 1    0.928706     0.019040     0.017255
   9    8    5 1    0.905245     0.025375     0.023403
   9    8    7 1    0.873166     0.011376     0.010181
   9    8    9 1    0.835259     0.798953     0.717105
   9    8   11 1    0.794162     0.014179     0.012941
   9    8   13 1    0.752031     0.321126     0.284415
   9    8   15 1    0.710444     0.704425     0.654664
   9    8   17 1    0.670438     0.010003     0.008937
   9    8   19 1    0.632620     0.032195     0.027232
   9    8   21 1    0.597286     0.020333     0.018363
   9    8   23 1    0.564522     0.002517     0.002194
   9    8   25 1    0.534282     0.117482     0.102502
   9    8   27 1    0.506444     0.325267     0.285576
   9    8   29 1    0.480848     0.000523     0.000461
   9    8   31 1    0.457315     0.275807     0.247604
   9    8   33 1    0.435666     0.086666     0.074864
   9    8   35 1    0.415729     0.428392     0.365106
   9    8   37 1    0.397342     0.740330     0.664208
   9    8   39 1    0.380357     0.006549     0.005973
   9    8   41 1    0.364639     0.144610     0.128520
   9    8   43 1    0.350066     0.042615     0.038705
   9    8   45 1    0.336530     0.075569     0.068300
   9    9    2 1    0.886547     0.060175     0.057395
   9    9    4 1    0.871056     0.081036     0.071222
   9    9    6 1    0.846949     0.444059     0.391252
   9    9    8 1    0.816332     0.259486     0.235088
   9    9   10 1    0.781446     0.588637     0.528702
   9    9   12 1    0.744326     0.001718     0.001569
   9    9   14 1    0.706606     0.357231     0.323608
   9    9   16 1    0.669482     0.196952     0.173109
   9    9   18 1    0.633744     0.273412     0.233045
   9    9   20 1    0.599868     0.169527     0.158018
   9    9   22 1    0.568090     0.130156     0.113139
   9    9   24 1    0.538488     0.463509     0.414689
   9    9   26 1    0.511035     0.393556     0.334292
   9    9   28 1    0.485641     0.000293     0.000261
   9    9   30 1    0.462182     0.203013     0.179522
   9    9   32 1    0.440517     0.006640     0.006019
   9    9   34 1    0.420502     0.000626     0.000553
   9    9   36 1    0.401997     0.003219     0.002804
   9    9   38 1    0.384867     0.239082     0.216191
   9    9   40 1    0.368988     0.055423     0.050305
   9    9   42 1    0.354247     0.065841     0.059638
   9    9   44 1    0.340540     0.168331     0.154225
  10   -9    1 1    0.842647     0.060050     0.054793
  10   -9    3 1    0.833686     0.125310     0.113180
  10   -9    5 1    0.816590     0.998250     0.903706
  10   -9    7 1    0.792809     0.001492     0.001342
  10   -9    9 1    0.764111     0.413756     0.370291
  10   -9   11 1    0.732269     0.416470     0.374237
  10   -9   13 1    0.698849     0.011128     0.010099
  10   -9   15 1    0.665100     0.028491     0.024465
  10   -9   17 1    0.631936     0.210416     0.179953
  10   -9   19 1    0.599970     0.360433     0.336343
  10   -9   21 1    0.569578     0.164544     0.143573
  10   -9   23 1    0.540955     0.200434     0.179172
  10   -9   25 1    0.514174     0.391387     0.336129
  10   -9   27 1    0.489221     0.032653     0.028941
  10   -9   29 1    0.466033     1.386124     1.178401
  10   -9   31 1    0.444514     0.019113     0.017027
  10   -9   33 1    0.424556     0.401901     0.352073
  10   -9   35 1    0.406043     0.010078     0.008783
  10   -9   37 1    0.388859     0.111655     0.101929
  10   -9   39 1    0.372896     0.000594     0.000541
  10   -9   41 1    0.358050     0.354309     0.325048
  10   -9   43 1    0.344224     0.076719     0.069221
  10   -9   45 1    0.331330     0.022868     0.022229
  10   -8    0 1    0.886442     0.025138     0.023980
  10   -8    2 1    0.881189     0.714123     0.683772
  10   -8    4 1    0.865972     0.033856     0.030892
  10   -8    6 1    0.842274     0.300123     0.274296
  10   -8    8 1    0.812143     0.004261     0.003947
  10   -8   10 1    0.777769     0.185960     0.171292
  10   -8   12 1    0.741146     1.824884     1.624545
  10   -8   14 1    0.703885     0.878878     0.795806
  10   -8   16 1    0.667165     0.068984     0.058909
  10   -8   18 1    0.631778     0.011483     0.009852
  10   -8   20 1    0.598200     0.236429     0.214658
  10   -8   22 1    0.566672     0.768898     0.671892
  10   -8   24 1    0.537280     0.004084     0.003631
  10   -8   26 1    0.510003     0.369387     0.325398
  10   -8   28 1    0.484755     0.151538     0.134684
  10   -8   30 1    0.461418     0.915047     0.819729
  10   -8   32 1    0.439855     0.000345     0.000312
  10   -8   34 1    0.419926     0.053129     0.046638
  10   -8   36 1    0.401494     0.006322     0.005514
  10   -8   38 1    0.384425     0.700542     0.640414
  10   -8   40 1    0.368599     0.151257     0.137531
  10   -8   42 1    0.353903     0.007474     0.006752
  10   -8   44 1    0.340234     0.011201     0.010307
  10   -7    1 1    0.928466     0.508100     0.460785
  10   -7    3 1    0.916519     0.012969     0.011851
  10   -7    5 1    0.893948     0.000101     0.000096
  10   -7    7 1    0.863014     0.194327     0.181073
  10   -7    9 1    0.826359     0.077126     0.073033
  10   -7   11 1    0.786500     0.026178     0.022405
  10   -7   13 1    0.745516     0.033271     0.030514
  10   -7   15 1    0.704944     1.368722     1.238409
  10   -7   17 1    0.665809     0.107791     0.092372
  10   -7   19 1    0.628727     0.619301     0.557403
  10   -7   21 1    0.594006     0.029045     0.024745
  10   -7   23 1    0.561750     0.014617     0.012676
  10   -7   25 1    0.531930     0.012195     0.010833
  10   -7   27 1    0.504440     0.003193     0.002807
  10   -7   29 1    0.479132     0.000000     0.000000
  10   -7   31 1    0.455838     0.033396     0.029701
  10   -7   33 1    0.434389     0.000505     0.000438
  10   -7   35 1    0.414618     0.002954     0.002553
  10   -7   37 1    0.396372     0.001337     0.001211
  10   -7   39 1    0.379506     0.000168     0.000154
  10   -7   41 1    0.363889     0.223234     0.197810
  10   -7   43 1    0.349402     0.121365     0.110900
  10   -7   45 1    0.335940     0.099079     0.091163
  10   -6    0 1    0.973426     0.059206     0.054983
  10   -6    2 1    0.966482     0.407239     0.378831
  10   -6    4 1    0.946510     3.510543     3.168732
  10   -6    6 1    0.915808     0.440128     0.400323
  10   -6    8 1    0.877447     0.224039     0.211202
  10   -6   10 1    0.834546     0.000119     0.000107
  10   -6   12 1    0.789773     1.027565     0.894479
  10   -6   14 1    0.745133     0.463363     0.424641
  10   -6   16 1    0.701973     0.185870     0.166953
  10   -6   18 1    0.661095     0.000352     0.000308
  10   -6   20 1    0.622905     0.906840     0.788418
  10   -6   22 1    0.587540     0.087028     0.076362
  10   -6   24 1    0.554966     0.238404     0.207564
  10   -6   26 1    0.525055     1.478050     1.247284
  10   -6   28 1    0.497625     1.022991     0.897332
  10   -6   30 1    0.472475     0.042792     0.038775
  10   -6   32 1    0.449402     0.323350     0.290199
  10   -6   34 1    0.428210     0.064736     0.057943
  10   -6   36 1    0.408715     0.510894     0.446128
  10   -6   38 1    0.390750     0.561869     0.500256
  10   -6   40 1    0.374163     0.140554     0.128402
  10   -6   42 1    0.358819     0.059332     0.054572
  10   -6   44 1    0.344595     0.060446     0.054931
  10   -6   46 1    0.331384     0.478929     0.463895
  10   -5    1 1    1.013368     0.268267     0.249551
  10   -5    3 1    0.997893     0.063347     0.059256
  10   -5    5 1    0.968956     0.297472     0.271806
  10   -5    7 1    0.929913     0.325832     0.294030
  10   -5    9 1    0.884516     0.232922     0.222470
  10   -5   11 1    0.836136     0.060203     0.054181
  10   -5   13 1    0.787380     0.836432     0.719422
  10   -5   15 1    0.740019     0.032148     0.028630
  10   -5   17 1    0.695122     0.501184     0.435567
  10   -5   19 1    0.653232     0.368396     0.319056
  10   -5   21 1    0.614541     0.099493     0.086854
  10   -5   23 1    0.579022     0.013895     0.012489
  10   -5   25 1    0.546525     0.198461     0.170731
  10   -5   27 1    0.516835     0.027449     0.023858
  10   -5   29 1    0.489715     0.236429     0.208845
  10   -5   31 1    0.464922     0.214052     0.186623
  10   -5   33 1    0.442228     0.020754     0.018148
  10   -5   35 1    0.421419     0.357505     0.314499
  10   -5   37 1    0.402301     0.397457     0.345660
  10   -5   39 1    0.384700     0.012968     0.011780
  10   -5   41 1    0.368460     0.048672     0.044311
  10   -5   43 1    0.353443     0.002777     0.002490
  10   -5   45 1    0.339527     0.050887     0.047043
  10   -4    0 1    1.054007     0.983318     0.924637
  10   -4    2 1    1.045208     0.142869     0.137623
  10   -4    4 1    1.020078     0.094591     0.085688
  10   -4    6 1    0.981942     2.007988     1.868127
  10   -4    8 1    0.935090     0.500579     0.439384
  10   -4   10 1    0.883669     0.107848     0.103074
  10   -4   12 1    0.831019     0.065065     0.059942
  10   -4   14 1    0.779473     0.753123     0.683618
  10   -4   16 1    0.730460     0.139902     0.123417
  10   -4   18 1    0.684725     0.402163     0.363824
  10   -4   20 1    0.642552     0.145735     0.132748
  10   -4   22 1    0.603940     1.079878     1.004449
  10   -4   24 1    0.568725     0.812602     0.704541
  10   -4   26 1    0.536661     0.019822     0.017570
  10   -4   28 1    0.507472     0.007362     0.006527
  10   -4   30 1    0.480879     0.911640     0.803209
  10   -4   32 1    0.456615     0.120597     0.107934
  10   -4   34 1    0.434436     0.041887     0.036262
  10   -4   36 1    0.414118     0.341624     0.299701
  10   -4   38 1    0.395464     0.486661     0.439374
  10   -4   40 1    0.378295     0.103658     0.092263
  10   -4   42 1    0.362458     0.022162     0.019598
  10   -4   44 1    0.347815     0.001278     0.001164
  10   -4   46 1    0.334244     0.915857     0.829725
  10   -3    1 1    1.084887     0.665983     0.618668
  10   -3    3 1    1.065961     0.121475     0.115493
  10   -3    5 1    1.030902     0.097521     0.091887
  10   -3    7 1    0.984250     0.876364     0.801339
  10   -3    9 1    0.930882     0.160893     0.144451
  10   -3   11 1    0.874973     0.507035     0.465714
  10   -3   13 1    0.819553     0.002562     0.002354
  10   -3   15 1    0.766537     0.113385     0.100472
  10   -3   17 1    0.716961     0.405885     0.370155
  10   -3   19 1    0.671255     0.818639     0.745009
  10   -3   21 1    0.629476     0.205928     0.183925
  10   -3   23 1    0.591463     0.680233     0.581824
  10   -3   25 1    0.556950     0.397538     0.345911
  10   -3   27 1    0.525625     0.095618     0.080488
  10   -3   29 1    0.497172     0.449543     0.393565
  10   -3   31 1    0.471289     0.022606     0.020347
  10   -3   33 1    0.447697     0.017723     0.015718
  10   -3   35 1    0.426144     0.049319     0.043599
  10   -3   37 1    0.406405     0.147687     0.128950
  10   -3   39 1    0.388284     0.035910     0.032493
  10   -3   41 1    0.371605     0.060282     0.054321
  10   -3   43 1    0.356217     0.011806     0.010538
  10   -3   45 1    0.341984     0.002874     0.002580
  10   -2    0 1    1.113155     0.000827     0.000812
  10   -2    2 1    1.102805     0.081581     0.076862
  10   -2    4 1    1.073406     0.753612     0.737592
  10   -2    6 1    1.029234     0.261366     0.243616
  10   -2    8 1    0.975653     0.421895     0.399744
  10   -2   10 1    0.917662     0.152837     0.140310
  10   -2   12 1    0.859101     0.594075     0.549224
  10   -2   14 1    0.802505     0.423580     0.392737
  10   -2   16 1    0.749312     0.665080     0.595855
  10   -2   18 1    0.700180     0.044790     0.040495
  10   -2   20 1    0.655272     0.664327     0.590115
  10   -2   22 1    0.614466     0.533840     0.467103
  10   -2   24 1    0.577488     0.177665     0.157278
  10   -2   26 1    0.544005     0.212415     0.184082
  10   -2   28 1    0.513668     0.145902     0.125444
  10   -2   30 1    0.486141     0.234554     0.209709
  10   -2   32 1    0.461114     0.285792     0.256754
  10   -2   34 1    0.438305     0.001584     0.001389
  10   -2   36 1    0.417465     0.228956     0.199053
  10   -2   38 1    0.398375     0.037801     0.034120
  10   -2   40 1    0.380842     0.265615     0.241400
  10   -2   42 1    0.364696     0.004496     0.003997
  10   -2   44 1    0.349791     0.202909     0.184615
  10   -2   46 1    0.335997     0.156565     0.143799
  10   -1    1 1    1.126834     0.039893     0.038196
  10   -1    3 1    1.105670     0.314383     0.300042
  10   -1    5 1    1.066690     0.467557     0.445066
  10   -1    7 1    1.015251     0.339498     0.313026
  10   -1    9 1    0.956978     0.140335     0.133018
  10   -1   11 1    0.896537     0.070981     0.067239
  10   -1   13 1    0.837193     0.338116     0.305805
  10   -1   15 1    0.780912     0.000454     0.000409
  10   -1   17 1    0.728681     0.530190     0.474982
  10   -1   19 1    0.680845     0.175771     0.155840
  10   -1   21 1    0.637364     0.000828     0.000709
  10   -1   23 1    0.597992     0.037618     0.034102
  10   -1   25 1    0.562391     0.342840     0.299090
  10   -1   27 1    0.530191     0.064567     0.055529
  10   -1   29 1    0.501031     0.007743     0.006760
  10   -1   31 1    0.474573     0.021748     0.019718
  10   -1   33 1    0.450509     0.001639     0.001490
  10   -1   35 1    0.428566     0.099492     0.087954
  10   -1   37 1    0.408505     0.082543     0.072113
  10   -1   39 1    0.390114     0.103231     0.092052
  10   -1   41 1    0.373209     0.038443     0.035056
  10   -1   43 1    0.357628     0.277119     0.254595
  10   -1   45 1    0.343232     0.083348     0.074283
  10    0    0 1    1.135200     1.365649     1.236395
  10    0    2 1    1.124229     1.437783     1.377090
  10    0    4 1    1.093132     1.266801     1.132779
  10    0    6 1    1.046584     0.131643     0.126480
  10    0    8 1    0.990394     0.177033     0.162467
  10    0   10 1    0.929895     0.374811     0.338257
  10    0   12 1    0.869114     2.157742     1.880431
  10    0   14 1    0.810648     0.664231     0.618091
  10    0   16 1    0.755928     0.215097     0.194258
  10    0   18 1    0.705569     0.003471     0.003134
  10    0   20 1    0.659683     1.003055     0.889895
  10    0   22 1    0.618098     1.224973     1.058228
  10    0   24 1    0.580500     0.159210     0.143415
  10    0   26 1    0.546521     0.494873     0.425714
  10    0   28 1    0.515785     0.065191     0.056920
  10    0   30 1    0.487934     0.885161     0.782598
  10    0   32 1    0.462643     0.330838     0.291067
  10    0   34 1    0.439617     0.038294     0.034566
  10    0   36 1    0.418599     0.071395     0.062672
  10    0   38 1    0.399360     0.308020     0.277897
  10    0   40 1    0.381702     0.003598     0.003286
  10    0   42 1    0.365451     0.065800     0.058483
  10    0   44 1    0.350457     0.001571     0.001427
  10    0   46 1    0.336587     0.066074     0.059675
  10    1    1 1    1.126834     0.013730     0.013146
  10    1    3 1    1.105670     0.001418     0.001353
  10    1    5 1    1.066690     0.368791     0.351051
  10    1    7 1    1.015251     0.379659     0.350056
  10    1    9 1    0.956978     0.383319     0.363332
  10    1   11 1    0.896537     0.186868     0.177016
  10    1   13 1    0.837193     0.004200     0.003798
  10    1   15 1    0.780912     0.200005     0.180105
  10    1   17 1    0.728681     0.173957     0.155843
  10    1   19 1    0.680845     0.123977     0.109919
  10    1   21 1    0.637364     0.460919     0.395048
  10    1   23 1    0.597992     0.263929     0.239255
  10    1   25 1    0.562391     0.002559     0.002232
  10    1   27 1    0.530191     0.004312     0.003709
  10    1   29 1    0.501031     0.959852     0.838007
  10    1   31 1    0.474573     0.051712     0.046887
  10    1   33 1    0.450509     0.048884     0.044448
  10    1   35 1    0.428566     0.157267     0.139030
  10    1   37 1    0.408505     0.064680     0.056507
  10    1   39 1    0.390114     0.005981     0.005333
  10    1   41 1    0.373209     1.142417     1.041776
  10    1   43 1    0.357628     0.014724     0.013527
  10    1   45 1    0.343232     0.008302     0.007399
  10    2    0 1    1.113155     0.353693     0.347365
  10    2    2 1    1.102805     0.012116     0.011416
  10    2    4 1    1.073406     0.000429     0.000420
  10    2    6 1    1.029234     0.053501     0.049867
  10    2    8 1    0.975653     0.224301     0.212525
  10    2   10 1    0.917662     0.001149     0.001055
  10    2   12 1    0.859101     1.540747     1.424425
  10    2   14 1    0.802505     0.029089     0.026971
  10    2   16 1    0.749312     0.631118     0.565428
  10    2   18 1    0.700180     0.012560     0.011356
  10    2   20 1    0.655272     0.033865     0.030082
  10    2   22 1    0.614466     0.221233     0.193576
  10    2   24 1    0.577488     0.307481     0.272198
  10    2   26 1    0.544005     0.180426     0.156360
  10    2   28 1    0.513668     0.062185     0.053466
  10    2   30 1    0.486141     0.166149     0.148550
  10    2   32 1    0.461114     0.087015     0.078174
  10    2   34 1    0.438305     0.025599     0.022457
  10    2   36 1    0.417465     0.376181     0.327050
  10    2   38 1    0.398375     0.098882     0.089252
  10    2   40 1    0.380842     0.793114     0.720809
  10    2   42 1    0.364696     0.098845     0.087875
  10    2   44 1    0.349791     0.208737     0.189917
  10    2   46 1    0.335997     0.152556     0.140117
  10    3    1 1    1.084887     1.234765     1.147041
  10    3    3 1    1.065961     0.272126     0.258725
  10    3    5 1    1.030902     0.009550     0.008999
  10    3    7 1    0.984250     0.102690     0.093899
  10    3    9 1    0.930882     0.015188     0.013636
  10    3   11 1    0.874973     0.006122     0.005623
  10    3   13 1    0.819553     0.023779     0.021849
  10    3   15 1    0.766537     0.241936     0.214382
  10    3   17 1    0.716961     0.359402     0.327764
  10    3   19 1    0.671255     0.003394     0.003089
  10    3   21 1    0.629476     0.049270     0.044005
  10    3   23 1    0.591463     0.000260     0.000222
  10    3   25 1    0.556950     0.080435     0.069989
  10    3   27 1    0.525625     0.303266     0.255279
  10    3   29 1    0.497172     0.218804     0.191558
  10    3   31 1    0.471289     1.102592     0.992433
  10    3   33 1    0.447697     0.000089     0.000079
  10    3   35 1    0.426144     0.009508     0.008405
  10    3   37 1    0.406405     0.108735     0.094940
  10    3   39 1    0.388284     0.104414     0.094480
  10    3   41 1    0.371605     0.116126     0.104642
  10    3   43 1    0.356217     0.004934     0.004404
  10    3   45 1    0.341984     0.000005     0.000004
  10    4    0 1    1.054007     0.244111     0.229544
  10    4    2 1    1.045208     1.070387     1.031080
  10    4    4 1    1.020078     1.039509     0.941668
  10    4    6 1    0.981942     0.541974     0.504225
  10    4    8 1    0.935090     1.538777     1.350663
  10    4   10 1    0.883669     0.113776     0.108740
  10    4   12 1    0.831019     0.125866     0.115955
  10    4   14 1    0.779473     0.019823     0.017994
  10    4   16 1    0.730460     2.645980     2.334195
  10    4   18 1    0.684725     0.223369     0.202074
  10    4   20 1    0.642552     0.051586     0.046989
  10    4   22 1    0.603940     0.548550     0.510234
  10    4   24 1    0.568725     0.371689     0.322261
  10    4   26 1    0.536661     0.866195     0.767760
  10    4   28 1    0.507472     0.045351     0.040206
  10    4   30 1    0.480879     0.594096     0.523434
  10    4   32 1    0.456615     0.058995     0.052800
  10    4   34 1    0.434436     0.260465     0.225488
  10    4   36 1    0.414118     0.000780     0.000684
  10    4   38 1    0.395464     0.033664     0.030393
  10    4   40 1    0.378295     0.000653     0.000581
  10    4   42 1    0.362458     0.047587     0.042082
  10    4   44 1    0.347815     0.012236     0.011150
  10    4   46 1    0.334244     0.140531     0.127314
  10    5    1 1    1.013368     0.053133     0.049426
  10    5    3 1    0.997893     0.189414     0.177182
  10    5    5 1    0.968956     0.599555     0.547825
  10    5    7 1    0.929913     0.580675     0.524001
  10    5    9 1    0.884516     0.037948     0.036246
  10    5   11 1    0.836136     0.094054     0.084646
  10    5   13 1    0.787380     0.722532     0.621455
  10    5   15 1    0.740019     0.004153     0.003698
  10    5   17 1    0.695122     1.194414     1.038038
  10    5   19 1    0.653232     0.000076     0.000066
  10    5   21 1    0.614541     0.009454     0.008253
  10    5   23 1    0.579022     0.001659     0.001491
  10    5   25 1    0.546525     0.561539     0.483078
  10    5   27 1    0.516835     0.089750     0.078009
  10    5   29 1    0.489715     0.024188     0.021366
  10    5   31 1    0.464922     0.000009     0.000008
  10    5   33 1    0.442228     0.373123     0.326274
  10    5   35 1    0.421419     0.111653     0.098222
  10    5   37 1    0.402301     0.539732     0.469394
  10    5   39 1    0.384700     0.035415     0.032171
  10    5   41 1    0.368460     0.081801     0.074471
  10    5   43 1    0.353443     0.012756     0.011437
  10    5   45 1    0.339527     0.050998     0.047146
  10    6    0 1    0.973426     0.001998     0.001856
  10    6    2 1    0.966482     0.006234     0.005799
  10    6    4 1    0.946510     2.057219     1.856914
  10    6    6 1    0.915808     0.001719     0.001563
  10    6    8 1    0.877447     1.837567     1.732278
  10    6   10 1    0.834546     0.058976     0.052981
  10    6   12 1    0.789773     0.482428     0.419946
  10    6   14 1    0.745133     0.045460     0.041661
  10    6   16 1    0.701973     1.801143     1.617831
  10    6   18 1    0.661095     0.060353     0.052785
  10    6   20 1    0.622905     0.858303     0.746219
  10    6   22 1    0.587540     0.029809     0.026156
  10    6   24 1    0.554966     0.054944     0.047836
  10    6   26 1    0.525055     0.675582     0.570105
  10    6   28 1    0.497625     0.411369     0.360839
  10    6   30 1    0.472475     0.049284     0.044657
  10    6   32 1    0.449402     0.273737     0.245672
  10    6   34 1    0.428210     0.019142     0.017133
  10    6   36 1    0.408715     1.057975     0.923855
  10    6   38 1    0.390750     0.096994     0.086358
  10    6   40 1    0.374163     0.107329     0.098049
  10    6   42 1    0.358819     0.154636     0.142231
  10    6   44 1    0.344595     0.362945     0.329831
  10    6   46 1    0.331384     0.179503     0.173868
  10    7    1 1    0.928466     1.434294     1.300729
  10    7    3 1    0.916519     0.000373     0.000341
  10    7    5 1    0.893948     0.021421     0.020189
  10    7    7 1    0.863014     0.038053     0.035457
  10    7    9 1    0.826359     0.242807     0.229920
  10    7   11 1    0.786500     0.079849     0.068342
  10    7   13 1    0.745516     0.037539     0.034429
  10    7   15 1    0.704944     0.001798     0.001627
  10    7   17 1    0.665809     0.093572     0.080187
  10    7   19 1    0.628727     0.095664     0.086102
  10    7   21 1    0.594006     0.043074     0.036697
  10    7   23 1    0.561750     0.304317     0.263921
  10    7   25 1    0.531930     0.004752     0.004221
  10    7   27 1    0.504440     0.092896     0.081650
  10    7   29 1    0.479132     0.000680     0.000601
  10    7   31 1    0.455838     0.338736     0.301257
  10    7   33 1    0.434389     0.033718     0.029218
  10    7   35 1    0.414618     0.032340     0.027951
  10    7   37 1    0.396372     0.003553     0.003219
  10    7   39 1    0.379506     0.057439     0.052571
  10    7   41 1    0.363889     0.063249     0.056046
  10    7   43 1    0.349402     0.013215     0.012075
  10    7   45 1    0.335940     0.000015     0.000014
  10    8    0 1    0.886442     0.302883     0.288924
  10    8    2 1    0.881189     0.559971     0.536172
  10    8    4 1    0.865972     0.413993     0.377750
  10    8    6 1    0.842274     1.744933     1.594772
  10    8    8 1    0.812143     0.464436     0.430201
  10    8   10 1    0.777769     0.191664     0.176545
  10    8   12 1    0.741146     0.366545     0.326305
  10    8   14 1    0.703885     0.250491     0.226814
  10    8   16 1    0.667165     0.011001     0.009394
  10    8   18 1    0.631778     1.105353     0.948317
  10    8   20 1    0.598200     0.168918     0.153364
  10    8   22 1    0.566672     0.252375     0.220535
  10    8   24 1    0.537280     0.056580     0.050302
  10    8   26 1    0.510003     0.775149     0.682839
  10    8   28 1    0.484755     0.112100     0.099632
  10    8   30 1    0.461418     0.256586     0.229858
  10    8   32 1    0.439855     0.143126     0.129746
  10    8   34 1    0.419926     0.258668     0.227065
  10    8   36 1    0.401494     0.059019     0.051477
  10    8   38 1    0.384425     0.124610     0.113915
  10    8   40 1    0.368599     0.000297     0.000270
  10    8   42 1    0.353903     0.047337     0.042764
  10    8   44 1    0.340234     0.122423     0.112653
  10    9    1 1    0.842647     1.008437     0.920159
  10    9    3 1    0.833686     0.242993     0.219473
  10    9    5 1    0.816590     0.093011     0.084201
  10    9    7 1    0.792809     0.243890     0.219407
  10    9    9 1    0.764111     0.571767     0.511703
  10    9   11 1    0.732269     0.733175     0.658826
  10    9   13 1    0.698849     0.139126     0.126264
  10    9   15 1    0.665100     0.160536     0.137848
  10    9   17 1    0.631936     0.024324     0.020803
  10    9   19 1    0.599970     0.018933     0.017668
  10    9   21 1    0.569578     0.892175     0.778466
  10    9   23 1    0.540955     0.004697     0.004199
  10    9   25 1    0.514174     0.311528     0.267545
  10    9   27 1    0.489221     0.270021     0.239324
  10    9   29 1    0.466033     0.837458     0.711957
  10    9   31 1    0.444514     0.023229     0.020693
  10    9   33 1    0.424556     0.017547     0.015371
  10    9   35 1    0.406043     0.104393     0.090974
  10    9   37 1    0.388859     0.001778     0.001623
  10    9   39 1    0.372896     0.025896     0.023578
  10    9   41 1    0.358050     0.012036     0.011042
  10    9   43 1    0.344224     0.023447     0.021155
  10    9   45 1    0.331330     0.003744     0.003640
  10   10    0 1    0.802708     0.118203     0.109522
  10   10    2 1    0.798801     0.110782     0.102276
  10   10    4 1    0.787413     0.505991     0.435314
  10   10    6 1    0.769470     0.042670     0.037969
  10   10    8 1    0.746293     0.171371     0.156988
  10   10   10 1    0.719359     0.016765     0.015220
  10   10   12 1    0.690088     1.404448     1.235068
  10   10   14 1    0.659709     0.219380     0.194557
  10   10   16 1    0.629193     0.039456     0.035324
  10   10   18 1    0.599252     0.008582     0.007911
  10   10   20 1    0.570370     0.502362     0.445524
  10   10   22 1    0.542847     0.008344     0.007329
  10   10   24 1    0.516845     0.020262     0.017611
  10   10   26 1    0.492426     0.130560     0.117482
  10   10   28 1    0.469587     0.417224     0.366198
  10   10   30 1    0.448279     0.008885     0.007877
  10   10   32 1    0.428430     0.023598     0.020963
  10   10   34 1    0.409951     0.017426     0.015427
  10   10   36 1    0.392748     0.333985     0.297779
  10   10   38 1    0.376727     0.054153     0.048136
  10   10   40 1    0.361797     0.185373     0.165403
  10   10   42 1    0.347869     0.099262     0.090497
  10   10   44 1    0.334863     0.256427     0.233798
  11  -10    1 1    0.762772     0.074514     0.067656
  11  -10    3 1    0.756107     0.027343     0.024753
  11  -10    5 1    0.743283     0.359205     0.325062
  11  -10    7 1    0.725215     0.467661     0.417296
  11  -10    9 1    0.703055     0.216804     0.195505
  11  -10   11 1    0.678015     0.462070     0.410731
  11  -10   13 1    0.651229     0.426997     0.362346
  11  -10   15 1    0.623661     0.074544     0.064769
  11  -10   17 1    0.596072     0.023280     0.020782
  11  -10   19 1    0.569023     0.019708     0.017094
  11  -10   21 1    0.542899     0.340953     0.299256
  11  -10   23 1    0.517944     0.017334     0.015059
  11  -10   25 1    0.494293     0.069282     0.060176
  11  -10   27 1    0.472003     0.039407     0.035626
  11  -10   29 1    0.451076     0.084145     0.076770
  11  -10   31 1    0.431479     0.010210     0.009023
  11  -10   33 1    0.413156     0.034745     0.030778
  11  -10   35 1    0.396035     0.135769     0.123278
  11  -10   37 1    0.380043     0.030105     0.027554
  11  -10   39 1    0.365100     0.154125     0.137083
  11  -10   41 1    0.351132     0.498306     0.453704
  11  -10   43 1    0.338063     0.001743     0.001599
  11   -9    2 1    0.794874     0.038873     0.035761
  11   -9    4 1    0.783652     0.032698     0.028734
  11   -9    6 1    0.765959     0.909579     0.806545
  11   -9    8 1    0.743089     0.002372     0.002143
  11   -9   10 1    0.716488     0.068071     0.062304
  11   -9   12 1    0.687552     0.293642     0.262468
  11   -9   14 1    0.657492     0.027870     0.024761
  11   -9   16 1    0.627269     0.013638     0.012407
  11   -9   18 1    0.597589     0.170512     0.154227
  11   -9   20 1    0.568935     0.043004     0.037288
  11   -9   22 1    0.541610     0.133016     0.118650
  11   -9   24 1    0.515777     0.108037     0.094337
  11   -9   26 1    0.491502     0.040659     0.036873
  11   -9   28 1    0.468785     0.002174     0.001892
  11   -9   30 1    0.447582     0.000872     0.000773
  11   -9   32 1    0.427821     0.000340     0.000308
  11   -9   34 1    0.409417     0.069762     0.061294
  11   -9   36 1    0.392279     0.130115     0.116317
  11   -9   38 1    0.376313     0.048286     0.043518
  11   -9   40 1    0.361430     0.000864     0.000779
  11   -9   42 1    0.347543     0.003682     0.003339
  11   -9   44 1    0.334572     0.093741     0.085129
  11   -8    1 1    0.833512     0.092328     0.083502
  11   -8    3 1    0.824836     0.286268     0.271036
  11   -8    5 1    0.808268     0.712081     0.661484
  11   -8    7 1    0.785187     0.268212     0.230270
  11   -8    9 1    0.757279     0.068988     0.063907
  11   -8   11 1    0.726250     0.141623     0.127132
  11   -8   13 1    0.693612     0.100529     0.086875
  11   -8   15 1    0.660581     0.000324     0.000284
  11   -8   17 1    0.628055     0.531900     0.482893
  11   -8   19 1    0.596646     0.065503     0.058885
  11   -8   21 1    0.566731     0.594377     0.519318
  11   -8   23 1    0.538515     0.374938     0.335501
  11   -8   25 1    0.512077     0.045176     0.038349
  11   -8   27 1    0.487414     0.160488     0.141436
  11   -8   29 1    0.464470     0.128088     0.112980
  11   -8   31 1    0.443157     0.000428     0.000379
  11   -8   33 1    0.423373     0.002002     0.001751
  11   -8   35 1    0.405008     0.013416     0.011785
  11   -8   37 1    0.387950     0.006581     0.005913
  11   -8   39 1    0.372094     0.043092     0.039026
  11   -8   41 1    0.357340     0.004952     0.004538
  11   -8   43 1    0.343592     0.073543     0.065689
  11   -7    2 1    0.865679     0.003193     0.002920
  11   -7    4 1    0.851239     0.000231     0.000211
  11   -7    6 1    0.828699     0.187547     0.175379
  11   -7    8 1    0.799953     0.009691     0.008966
  11   -7   10 1    0.767043     0.038431     0.034038
  11   -7   12 1    0.731847     0.289803     0.258818
  11   -7   14 1    0.695904     0.097068     0.085181
  11   -7   16 1    0.660358     0.145131     0.127488
  11   -7   18 1    0.625989     0.002589     0.002301
  11   -7   20 1    0.593278     0.009376     0.007921
  11   -7   22 1    0.562483     0.049970     0.043622
  11   -7   24 1    0.533706     0.259644     0.226293
  11   -7   26 1    0.506942     0.000071     0.000062
  11   -7   28 1    0.482125     0.049538     0.042748
  11   -7   30 1    0.459148     0.116627     0.102193
  11   -7   32 1    0.437887     0.039897     0.034795
  11   -7   34 1    0.418213     0.014976     0.013102
  11   -7   36 1    0.399995     0.044985     0.040491
  11   -7   38 1    0.383109     0.086278     0.079891
  11   -7   40 1    0.367439     0.525238     0.478186
  11   -7   42 1    0.352875     0.000011     0.000010
  11   -7   44 1    0.339321     0.060382     0.055667
  11   -6    1 1    0.904577     1.071907     0.990731
  11   -6    3 1    0.893518     0.155795     0.146743
  11   -6    5 1    0.872566     0.093506     0.083147
  11   -6    7 1    0.843729     0.049499     0.044848
  11   -6    9 1    0.809382     0.100170     0.093326
  11   -6   11 1    0.771821     0.064401     0.059051
  11   -6   13 1    0.732978     0.000001     0.000001
  11   -6   15 1    0.694315     0.089838     0.077620
  11   -6   17 1    0.656833     0.010064     0.008930
  11   -6   19 1    0.621152     1.110376     0.979988
  11   -6   21 1    0.587605     0.116644     0.102178
  11   -6   23 1    0.556327     0.813024     0.699438
  11   -6   25 1    0.527319     0.207582     0.178964
  11   -6   27 1    0.500503     0.003208     0.002843
  11   -6   29 1    0.475754     0.309802     0.277189
  11   -6   31 1    0.452926     0.468363     0.419814
  11   -6   33 1    0.431866     0.227462     0.199572
  11   -6   35 1    0.412424     0.157868     0.138293
  11   -6   37 1    0.394453     0.001394     0.001256
  11   -6   39 1    0.377821     0.017796     0.015714
  11   -6   41 1    0.362402     0.023872     0.021114
  11   -6   43 1    0.348086     0.122994     0.112293
  11   -6   45 1    0.334770     0.064147     0.058412
  11   -5    2 1    0.933251     0.073044     0.064546
  11   -5    4 1    0.915231     0.227823     0.206183
  11   -5    6 1    0.887386     0.270986     0.258044
  11   -5    8 1    0.852354     0.025971     0.023790
  11   -5   10 1    0.812869     0.741412     0.684979
  11   -5   12 1    0.771327     0.215856     0.196838
  11   -5   14 1    0.729582     0.095858     0.085025
  11   -5   16 1    0.688925     0.042566     0.037831
  11   -5   18 1    0.650162     0.093175     0.080905
  11   -5   20 1    0.613734     0.027707     0.024685
  11   -5   22 1    0.579825     0.077064     0.069236
  11   -5   24 1    0.548451     0.144976     0.127923
  11   -5   26 1    0.519527     0.007132     0.006088
  11   -5   28 1    0.492912     0.000043     0.000038
  11   -5   30 1    0.468436     0.014591     0.012706
  11   -5   32 1    0.445922     0.074925     0.066372
  11   -5   34 1    0.425196     0.103178     0.089527
  11   -5   36 1    0.406091     0.073054     0.063672
  11   -5   38 1    0.388455     0.166704     0.151467
  11   -5   40 1    0.372147     0.008111     0.007351
  11   -5   42 1    0.357040     0.287935     0.262149
  11   -5   44 1    0.343018     0.019536     0.017416
  11   -4    1 1    0.968136     0.364489     0.334144
  11   -4    3 1    0.954614     0.035685     0.033172
  11   -4    5 1    0.929189     0.171532     0.155236
  11   -4    7 1    0.894593     0.103593     0.097740
  11   -4    9 1    0.853956     0.002671     0.002449
  11   -4   11 1    0.810180     0.234692     0.218621
  11   -4   13 1    0.765591     0.039276     0.034849
  11   -4   15 1    0.721843     0.002137     0.001944
  11   -4   17 1    0.679992     0.061701     0.055108
  11   -4   19 1    0.640628     0.065657     0.057470
  11   -4   21 1    0.604012     0.039587     0.036819
  11   -4   23 1    0.570190     0.003694     0.003264
  11   -4   25 1    0.539080     0.004989     0.004481
  11   -4   27 1    0.510525     0.009458     0.008170
  11   -4   29 1    0.484337     0.146529     0.130221
  11   -4   31 1    0.460313     0.134908     0.120188
  11   -4   33 1    0.438256     0.019359     0.016970
  11   -4   35 1    0.417977     0.031473     0.027459
  11   -4   37 1    0.399304     0.001406     0.001268
  11   -4   39 1    0.382077     0.181747     0.166750
  11   -4   41 1    0.366153     0.033640     0.030400
  11   -4   43 1    0.351405     0.002503     0.002282
  11   -4   45 1    0.337720     0.001405     0.001289
  11   -3    2 1    0.988210     0.002059     0.001864
  11   -3    4 1    0.966890     0.001425     0.001321
  11   -3    6 1    0.934230     0.042213     0.037097
  11   -3    8 1    0.893609     0.019296     0.018177
  11   -3   10 1    0.848415     0.002689     0.002373
  11   -3   12 1    0.801497     0.193363     0.179826
  11   -3   14 1    0.754955     0.091568     0.081773
  11   -3   16 1    0.710167     0.002167     0.002010
  11   -3   18 1    0.667926     0.295558     0.253168
  11   -3   20 1    0.628609     0.056051     0.050530
  11   -3   22 1    0.592319     0.079991     0.067921
  11   -3   24 1    0.558989     0.395566     0.351961
  11   -3   26 1    0.528457     0.078135     0.067837
  11   -3   28 1    0.500519     0.010909     0.009666
  11   -3   30 1    0.474950     0.027359     0.024777
  11   -3   32 1    0.451530     0.023658     0.021561
  11   -3   34 1    0.430050     0.000418     0.000361
  11   -3   36 1    0.410314     0.005362     0.004754
  11   -3   38 1    0.392146     0.009008     0.008059
  11   -3   40 1    0.375389     0.276289     0.250056
  11   -3   42 1    0.359899     0.150629     0.138723
  11   -3   44 1    0.345552     0.000320     0.000290
  11   -3   46 1    0.332234     0.049504     0.045901
  11   -2    1 1    1.013368     0.319079     0.296819
  11   -2    3 1    0.997893     0.015717     0.014702
  11   -2    5 1    0.968956     0.721683     0.659415
  11   -2    7 1    0.929913     0.219870     0.198411
  11   -2    9 1    0.884516     0.836426     0.798894
  11   -2   11 1    0.836136     0.019877     0.017889
  11   -2   13 1    0.787380     0.014107     0.012134
  11   -2   15 1    0.740019     0.957726     0.852924
  11   -2   17 1    0.695122     0.113598     0.098726
  11   -2   19 1    0.653232     0.137945     0.119470
  11   -2   21 1    0.614541     0.238660     0.208341
  11   -2   23 1    0.579022     0.003700     0.003326
  11   -2   25 1    0.546525     0.108230     0.093107
  11   -2   27 1    0.516835     0.105734     0.091902
  11   -2   29 1    0.489715     0.000599     0.000530
  11   -2   31 1    0.464922     0.085141     0.074231
  11   -2   33 1    0.442228     0.326334     0.285360
  11   -2   35 1    0.421419     0.483116     0.425000
  11   -2   37 1    0.402301     0.009030     0.007853
  11   -2   39 1    0.384700     0.337266     0.306369
  11   -2   41 1    0.368460     0.259193     0.235970
  11   -2   43 1    0.353443     0.045830     0.041092
  11   -2   45 1    0.339527     0.007339     0.006784
  11   -1    2 1    1.019599     0.322248     0.291905
  11   -1    4 1    0.996230     0.047437     0.044110
  11   -1    6 1    0.960617     0.021595     0.020746
  11   -1    8 1    0.916618     0.050019     0.045733
  11   -1   10 1    0.868030     0.045669     0.040233
  11   -1   12 1    0.817973     0.000006     0.000005
  11   -1   14 1    0.768677     0.753497     0.668082
  11   -1   16 1    0.721552     0.389307     0.354233
  11   -1   18 1    0.677371     0.192158     0.170195
  11   -1   20 1    0.636464     0.124226     0.107809
  11   -1   22 1    0.598877     1.057810     0.968335
  11   -1   24 1    0.564490     0.404862     0.353046
  11   -1   26 1    0.533099     0.051575     0.045301
  11   -1   28 1    0.504457     0.046601     0.040979
  11   -1   30 1    0.478311     0.616726     0.540024
  11   -1   32 1    0.454415     0.009629     0.008401
  11   -1   34 1    0.432540     0.293581     0.254613
  11   -1   36 1    0.412475     0.172054     0.150865
  11   -1   38 1    0.394032     0.071896     0.064504
  11   -1   40 1    0.377041     0.000843     0.000743
  11   -1   42 1    0.361355     0.022134     0.019994
  11   -1   44 1    0.346840     0.018880     0.016876
  11   -1   46 1    0.333378     0.085175     0.077387
  11    0    1 1    1.029915     0.338292     0.316951
  11    0    3 1    1.013681     0.076291     0.070872
  11    0    5 1    0.983391     0.005131     0.004720
  11    0    7 1    0.942650     0.118913     0.107550
  11    0    9 1    0.895455     0.013027     0.012311
  11    0   11 1    0.845359     0.129772     0.115624
  11    0   13 1    0.795067     0.038176     0.035201
  11    0   15 1    0.746390     0.006377     0.005840
  11    0   17 1    0.700394     0.181248     0.163693
  11    0   19 1    0.657601     0.041672     0.037038
  11    0   21 1    0.618175     0.006551     0.005665
  11    0   23 1    0.582059     0.006610     0.006122
  11    0   25 1    0.549076     0.000834     0.000746
  11    0   27 1    0.518991     0.014020     0.012078
  11    0   29 1    0.491548     0.014325     0.012992
  11    0   31 1    0.466490     0.036059     0.030614
  11    0   33 1    0.443577     0.003018     0.002699
  11    0   35 1    0.422586     0.010062     0.008732
  11    0   37 1    0.403316     0.027335     0.024017
  11    0   39 1    0.385587     0.002040     0.001828
  11    0   41 1    0.369239     0.031747     0.028839
  11    0   43 1    0.354131     0.157063     0.142224
  11    0   45 1    0.340137     0.016411     0.015123
  11    1    2 1    1.019599     0.192136     0.174044
  11    1    4 1    0.996230     0.106676     0.099193
  11    1    6 1    0.960617     0.099057     0.095165
  11    1    8 1    0.916618     0.029425     0.026904
  11    1   10 1    0.868030     0.004015     0.003537
  11    1   12 1    0.817973     0.040002     0.036319
  11    1   14 1    0.768677     0.233458     0.206994
  11    1   16 1    0.721552     0.813298     0.740026
  11    1   18 1    0.677371     0.013593     0.012039
  11    1   20 1    0.636464     0.192082     0.166698
  11    1   22 1    0.598877     0.012736     0.011659
  11    1   24 1    0.564490     0.537104     0.468364
  11    1   26 1    0.533099     0.029612     0.026010
  11    1   28 1    0.504457     0.031163     0.027404
  11    1   30 1    0.478311     0.001393     0.001220
  11    1   32 1    0.454415     0.000506     0.000441
  11    1   34 1    0.432540     0.088449     0.076709
  11    1   36 1    0.412475     0.482215     0.422829
  11    1   38 1    0.394032     0.024877     0.022319
  11    1   40 1    0.377041     0.024969     0.021998
  11    1   42 1    0.361355     0.027441     0.024788
  11    1   44 1    0.346840     0.008013     0.007163
  11    1   46 1    0.333378     0.000005     0.000005
  11    2    1 1    1.013368     0.006324     0.005883
  11    2    3 1    0.997893     0.014348     0.013421
  11    2    5 1    0.968956     1.835245     1.676899
  11    2    7 1    0.929913     0.000488     0.000440
  11    2    9 1    0.884516     0.154117     0.147201
  11    2   11 1    0.836136     0.714130     0.642697
  11    2   13 1    0.787380     0.033554     0.028860
  11    2   15 1    0.740019     0.037305     0.033223
  11    2   17 1    0.695122     0.001048     0.000911
  11    2   19 1    0.653232     0.176200     0.152601
  11    2   21 1    0.614541     0.141734     0.123728
  11    2   23 1    0.579022     0.153246     0.137744
  11    2   25 1    0.546525     0.433772     0.373163
  11    2   27 1    0.516835     0.156612     0.136124
  11    2   29 1    0.489715     0.137995     0.121895
  11    2   31 1    0.464922     0.060159     0.052450
  11    2   33 1    0.442228     0.048172     0.042124
  11    2   35 1    0.421419     0.007089     0.006237
  11    2   37 1    0.402301     0.175375     0.152520
  11    2   39 1    0.384700     0.020403     0.018534
  11    2   41 1    0.368460     0.103809     0.094508
  11    2   43 1    0.353443     0.217601     0.195104
  11    2   45 1    0.339527     0.009643     0.008915
  11    3    2 1    0.988210     0.460470     0.416958
  11    3    4 1    0.966890     0.017842     0.016534
  11    3    6 1    0.934230     0.027948     0.024561
  11    3    8 1    0.893609     0.005681     0.005352
  11    3   10 1    0.848415     1.059016     0.934255
  11    3   12 1    0.801497     0.142055     0.132110
  11    3   14 1    0.754955     0.004904     0.004380
  11    3   16 1    0.710167     0.068909     0.063927
  11    3   18 1    0.667926     0.004719     0.004042
  11    3   20 1    0.628609     0.547896     0.493930
  11    3   22 1    0.592319     0.007592     0.006447
  11    3   24 1    0.558989     0.017017     0.015141
  11    3   26 1    0.528457     0.166199     0.144293
  11    3   28 1    0.500519     0.123917     0.109796
  11    3   30 1    0.474950     0.016892     0.015297
  11    3   32 1    0.451530     0.316191     0.288165
  11    3   34 1    0.430050     0.457097     0.395579
  11    3   36 1    0.410314     0.009126     0.008091
  11    3   38 1    0.392146     0.072171     0.064573
  11    3   40 1    0.375389     0.269710     0.244102
  11    3   42 1    0.359899     0.059793     0.055067
  11    3   44 1    0.345552     0.003603     0.003267
  11    3   46 1    0.332234     0.081268     0.075353
  11    4    1 1    0.968136     0.208340     0.190995
  11    4    3 1    0.954614     0.121138     0.112607
  11    4    5 1    0.929189     0.190093     0.172034
  11    4    7 1    0.894593     0.053906     0.050861
  11    4    9 1    0.853956     0.063063     0.057823
  11    4   11 1    0.810180     0.008305     0.007736
  11    4   13 1    0.765591     0.023598     0.020939
  11    4   15 1    0.721843     0.038364     0.034904
  11    4   17 1    0.679992     0.148205     0.132368
  11    4   19 1    0.640628     0.823990     0.721247
  11    4   21 1    0.604012     0.007304     0.006793
  11    4   23 1    0.570190     0.064111     0.056647
  11    4   25 1    0.539080     0.240841     0.216327
  11    4   27 1    0.510525     0.043287     0.037389
  11    4   29 1    0.484337     0.053871     0.047875
  11    4   31 1    0.460313     0.005208     0.004640
  11    4   33 1    0.438256     0.635359     0.556930
  11    4   35 1    0.417977     0.122492     0.106869
  11    4   37 1    0.399304     0.035788     0.032285
  11    4   39 1    0.382077     0.002686     0.002464
  11    4   41 1    0.366153     0.036066     0.032593
  11    4   43 1    0.351405     0.069630     0.063491
  11    4   45 1    0.337720     0.028342     0.025997
  11    5    2 1    0.933251     0.102881     0.090911
  11    5    4 1    0.915231     0.083628     0.075685
  11    5    6 1    0.887386     0.023075     0.021973
  11    5    8 1    0.852354     0.120556     0.110431
  11    5   10 1    0.812869     0.013383     0.012365
  11    5   12 1    0.771327     0.040324     0.036772
  11    5   14 1    0.729582     0.000703     0.000624
  11    5   16 1    0.688925     0.005848     0.005198
  11    5   18 1    0.650162     0.004812     0.004178
  11    5   20 1    0.613734     0.477045     0.425017
  11    5   22 1    0.579825     0.043341     0.038939
  11    5   24 1    0.548451     0.508071     0.448309
  11    5   26 1    0.519527     0.035535     0.030335
  11    5   28 1    0.492912     0.885955     0.788917
  11    5   30 1    0.468436     0.136321     0.118711
  11    5   32 1    0.445922     0.030875     0.027350
  11    5   34 1    0.425196     0.147670     0.128132
  11    5   36 1    0.406091     0.000401     0.000350
  11    5   38 1    0.388455     0.028505     0.025900
  11    5   40 1    0.372147     0.000226     0.000205
  11    5   42 1    0.357040     0.082966     0.075536
  11    5   44 1    0.343018     0.009696     0.008643
  11    6    1 1    0.904577     0.364465     0.336864
  11    6    3 1    0.893518     0.010934     0.010298
  11    6    5 1    0.872566     0.307465     0.273401
  11    6    7 1    0.843729     0.087561     0.079333
  11    6    9 1    0.809382     0.050732     0.047266
  11    6   11 1    0.771821     0.701548     0.643273
  11    6   13 1    0.732978     0.032475     0.029346
  11    6   15 1    0.694315     1.074204     0.928113
  11    6   17 1    0.656833     0.001732     0.001537
  11    6   19 1    0.621152     0.338003     0.298312
  11    6   21 1    0.587605     0.045177     0.039574
  11    6   23 1    0.556327     0.110414     0.094989
  11    6   25 1    0.527319     0.024860     0.021433
  11    6   27 1    0.500503     0.102924     0.091235
  11    6   29 1    0.475754     0.000138     0.000124
  11    6   31 1    0.452926     0.123344     0.110559
  11    6   33 1    0.431866     0.000137     0.000120
  11    6   35 1    0.412424     0.016732     0.014657
  11    6   37 1    0.394453     0.014753     0.013285
  11    6   39 1    0.377821     0.010982     0.009697
  11    6   41 1    0.362402     0.002300     0.002034
  11    6   43 1    0.348086     0.280536     0.256128
  11    6   45 1    0.334770     0.247310     0.225199
  11    7    2 1    0.865679     0.181484     0.165961
  11    7    4 1    0.851239     0.045871     0.041843
  11    7    6 1    0.828699     0.131604     0.123065
  11    7    8 1    0.799953     0.366472     0.339035
  11    7   10 1    0.767043     0.060034     0.053173
  11    7   12 1    0.731847     0.000660     0.000589
  11    7   14 1    0.695904     0.419780     0.368371
  11    7   16 1    0.660358     0.008130     0.007142
  11    7   18 1    0.625989     0.001195     0.001062
  11    7   20 1    0.593278     0.071522     0.060419
  11    7   22 1    0.562483     0.436837     0.381348
  11    7   24 1    0.533706     0.268434     0.233953
  11    7   26 1    0.506942     0.002482     0.002179
  11    7   28 1    0.482125     0.214824     0.185380
  11    7   30 1    0.459148     0.010622     0.009307
  11    7   32 1    0.437887     0.031883     0.027806
  11    7   34 1    0.418213     0.005173     0.004526
  11    7   36 1    0.399995     0.068611     0.061757
  11    7   38 1    0.383109     0.016829     0.015583
  11    7   40 1    0.367439     0.093722     0.085326
  11    7   42 1    0.352875     0.027156     0.024395
  11    7   44 1    0.339321     0.360346     0.332205
  11    8    1 1    0.833512     0.298133     0.269635
  11    8    3 1    0.824836     0.036287     0.034357
  11    8    5 1    0.808268     0.000009     0.000008
  11    8    7 1    0.785187     1.526807     1.310819
  11    8    9 1    0.757279     0.018328     0.016978
  11    8   11 1    0.726250     0.039445     0.035409
  11    8   13 1    0.693612     0.093069     0.080428
  11    8   15 1    0.660581     1.030089     0.902826
  11    8   17 1    0.628055     0.041578     0.037747
  11    8   19 1    0.596646     0.148244     0.133266
  11    8   21 1    0.566731     0.465924     0.407087
  11    8   23 1    0.538515     0.070297     0.062903
  11    8   25 1    0.512077     0.041006     0.034810
  11    8   27 1    0.487414     0.555689     0.489721
  11    8   29 1    0.464470     0.002097     0.001850
  11    8   31 1    0.443157     0.210412     0.186423
  11    8   33 1    0.423373     0.089230     0.078044
  11    8   35 1    0.405008     0.089293     0.078438
  11    8   37 1    0.387950     0.289569     0.260155
  11    8   39 1    0.372094     0.295350     0.267481
  11    8   41 1    0.357340     0.073077     0.066964
  11    8   43 1    0.343592     0.015426     0.013779
  11    9    2 1    0.794874     0.107135     0.098558
  11    9    4 1    0.783652     0.003159     0.002776
  11    9    6 1    0.765959     0.209939     0.186158
  11    9    8 1    0.743089     0.196400     0.177420
  11    9   10 1    0.716488     0.239371     0.219092
  11    9   12 1    0.687552     0.035379     0.031624
  11    9   14 1    0.657492     0.042395     0.037666
  11    9   16 1    0.627269     0.317488     0.288841
  11    9   18 1    0.597589     0.074696     0.067562
  11    9   20 1    0.568935     0.088616     0.076837
  11    9   22 1    0.541610     0.126923     0.113215
  11    9   24 1    0.515777     0.022642     0.019771
  11    9   26 1    0.491502     0.000649     0.000588
  11    9   28 1    0.468785     0.040308     0.035076
  11    9   30 1    0.447582     0.573007     0.508076
  11    9   32 1    0.427821     0.005160     0.004673
  11    9   34 1    0.409417     0.120588     0.105951
  11    9   36 1    0.392279     0.228553     0.204317
  11    9   38 1    0.376313     0.387676     0.349399
  11    9   40 1    0.361430     0.143493     0.129346
  11    9   42 1    0.347543     0.026468     0.024007
  11    9   44 1    0.334572     0.000447     0.000406
  11   10    1 1    0.762772     0.011899     0.010804
  11   10    3 1    0.756107     0.074487     0.067432
  11   10    5 1    0.743283     0.129312     0.117021
  11   10    7 1    0.725215     0.290367     0.259096
  11   10    9 1    0.703055     0.017085     0.015407
  11   10   11 1    0.678015     0.027717     0.024637
  11   10   13 1    0.651229     0.243483     0.206618
  11   10   15 1    0.623661     0.400979     0.348400
  11   10   17 1    0.596072     0.067365     0.060136
  11   10   19 1    0.569023     0.027743     0.024063
  11   10   21 1    0.542899     0.399586     0.350718
  11   10   23 1    0.517944     0.449752     0.390729
  11   10   25 1    0.494293     0.047277     0.041063
  11   10   27 1    0.472003     0.005539     0.005007
  11   10   29 1    0.451076     0.093458     0.085266
  11   10   31 1    0.431479     0.101878     0.090033
  11   10   33 1    0.413156     0.036146     0.032019
  11   10   35 1    0.396035     0.040584     0.036850
  11   10   37 1    0.380043     0.212430     0.194427
  11   10   39 1    0.365100     0.013268     0.011801
  11   10   41 1    0.351132     0.128872     0.117337
  11   10   43 1    0.338063     0.019786     0.018149
  11   11    2 1    0.726795     0.003766     0.003390
  11   11    4 1    0.718186     0.758884     0.687865
  11   11    6 1    0.704494     0.006325     0.005732
  11   11    8 1    0.686577     0.181673     0.162495
  11   11   10 1    0.665430     0.341294     0.292714
  11   11   12 1    0.642058     0.000325     0.000293
  11   11   14 1    0.617375     0.199252     0.170381
  11   11   16 1    0.592151     0.027459     0.023357
  11   11   18 1    0.566990     0.593512     0.518285
  11   11   20 1    0.542343     0.519785     0.460055
  11   11   22 1    0.518518     0.032355     0.027999
  11   11   24 1    0.495716     0.463171     0.406449
  11   11   26 1    0.474050     0.002146     0.001944
  11   11   28 1    0.453571     0.347926     0.307102
  11   11   30 1    0.434283     0.199701     0.173399
  11   11   32 1    0.416163     0.618606     0.528672
  11   11   34 1    0.399165     0.085418     0.077045
  11   11   36 1    0.383233     0.325483     0.301371
  11   11   38 1    0.368306     0.102412     0.093385
  11   11   40 1    0.354318     0.259373     0.234910
  11   11   42 1    0.341206     0.012780     0.011548
  12  -11    1 1    0.696704     0.052756     0.046814
  12  -11    3 1    0.691613     0.691732     0.601448
  12  -11    5 1    0.681758     0.011568     0.010186
  12  -11    7 1    0.667736     0.002219     0.001898
  12  -11    9 1    0.650317     0.011348     0.009803
  12  -11   11 1    0.630348     0.075569     0.066787
  12  -11   13 1    0.608651     0.270076     0.243275
  12  -11   15 1    0.585965     0.152564     0.137012
  12  -11   17 1    0.562905     0.060497     0.052939
  12  -11   19 1    0.539958     0.220157     0.197645
  12  -11   21 1    0.517484     0.045564     0.039608
  12  -11   23 1    0.495737     0.884372     0.776150
  12  -11   25 1    0.474882     0.687613     0.623006
  12  -11   27 1    0.455014     0.291893     0.256777
  12  -11   29 1    0.436180     0.011815     0.010259
  12  -11   31 1    0.418387     0.299112     0.262179
  12  -11   33 1    0.401618     0.102523     0.089410
  12  -11   35 1    0.385839     0.025911     0.023259
  12  -11   37 1    0.371005     0.047923     0.043291
  12  -11   39 1    0.357065     0.252689     0.230218
  12  -11   41 1    0.343966     0.008203     0.007366
  12  -11   43 1    0.331654     0.062113     0.059052
  12  -10    0 1    0.726737     0.050060     0.045050
  12  -10    2 1    0.723834     0.503281     0.453293
  12  -10    4 1    0.715329     0.376668     0.348461
  12  -10    6 1    0.701796     0.010220     0.009181
  12  -10    8 1    0.684079     0.008005     0.007228
  12  -10   10 1    0.663156     0.812204     0.710400
  12  -10   12 1    0.640014     0.121777     0.105444
  12  -10   14 1    0.615557     0.514571     0.437267
  12  -10   16 1    0.590546     0.044996     0.038493
  12  -10   18 1    0.565581     0.023479     0.020512
  12  -10   20 1    0.541109     0.066028     0.059008
  12  -10   22 1    0.517440     0.487369     0.423645
  12  -10   24 1    0.494774     0.002031     0.001766
  12  -10   26 1    0.473226     0.150485     0.136373
  12  -10   28 1    0.452849     0.034738     0.031180
  12  -10   30 1    0.433649     0.342873     0.299123
  12  -10   32 1    0.415604     0.044584     0.038011
  12  -10   34 1    0.398672     0.219660     0.198226
  12  -10   36 1    0.382797     0.011334     0.010477
  12  -10   38 1    0.367919     0.296860     0.271363
  12  -10   40 1    0.353974     0.000001     0.000001
  12  -10   42 1    0.340898     0.295122     0.268774
  12   -9    1 1    0.755977     0.432881     0.391176
  12   -9    3 1    0.749486     0.383416     0.343157
  12   -9    5 1    0.736991     0.033455     0.030095
  12   -9    7 1    0.719367     0.038980     0.035388
  12   -9    9 1    0.697723     0.400781     0.361006
  12   -9   11 1    0.673229     0.102775     0.094558
  12   -9   13 1    0.646985     0.013754     0.012588
  12   -9   15 1    0.619930     0.052212     0.045886
  12   -9   17 1    0.592812     0.008745     0.007390
  12   -9   19 1    0.566185     0.076334     0.066797
  12   -9   21 1    0.540432     0.001070     0.000957
  12   -9   23 1    0.515800     0.015378     0.013425
  12   -9   25 1    0.492429     0.102283     0.092032
  12   -9   27 1    0.470379     0.000343     0.000307
  12   -9   29 1    0.449659     0.009532     0.008606
  12   -9   31 1    0.430238     0.206856     0.179604
  12   -9   33 1    0.412065     0.074984     0.065322
  12   -9   35 1    0.395075     0.026797     0.024131
  12   -9   37 1    0.379194     0.006191     0.005628
  12   -9   39 1    0.364347     0.171253     0.151916
  12   -9   41 1    0.350462     0.348639     0.316523
  12   -9   43 1    0.337465     0.027922     0.025539
  12   -8    0 1    0.787120     0.593503     0.509556
  12   -8    2 1    0.783435     0.059962     0.052860
  12   -8    4 1    0.772683     0.000100     0.000092
  12   -8    6 1    0.755707     0.094977     0.085551
  12   -8    8 1    0.733717     0.165997     0.149830
  12   -8   10 1    0.708075     0.156239     0.142828
  12   -8   12 1    0.680108     1.105778     0.987114
  12   -8   14 1    0.650974     0.096458     0.082048
  12   -8   16 1    0.621601     0.619526     0.545782
  12   -8   18 1    0.592682     0.109457     0.092588
  12   -8   20 1    0.564696     1.033913     0.900097
  12   -8   22 1    0.537949     0.082676     0.073745
  12   -8   24 1    0.512612     1.011993     0.870904
  12   -8   26 1    0.488761     0.123172     0.109618
  12   -8   28 1    0.466405     1.216534     1.032360
  12   -8   30 1    0.445509     0.011908     0.010500
  12   -8   32 1    0.426009     0.000252     0.000222
  12   -8   34 1    0.407829     0.110715     0.096905
  12   -8   36 1    0.390881     0.257765     0.229549
  12   -8   38 1    0.375079     0.044321     0.040150
  12   -8   40 1    0.360336     0.011157     0.010199
  12   -8   42 1    0.346570     0.007726     0.006901
  12   -8   44 1    0.333703     0.277956     0.252548
  12   -7    1 1    0.816099     0.035972     0.032619
  12   -7    3 1    0.807950     0.028311     0.026288
  12   -7    5 1    0.792360     0.194695     0.174123
  12   -7    7 1    0.770579     0.523867     0.472462
  12   -7    9 1    0.744149     0.166358     0.151669
  12   -7   11 1    0.714644     0.033501     0.031304
  12   -7   13 1    0.683480     0.023280     0.020858
  12   -7   15 1    0.651811     0.565882     0.480738
  12   -7   17 1    0.620504     0.016384     0.014440
  12   -7   19 1    0.590161     0.243452     0.207922
  12   -7   21 1    0.561164     0.139948     0.121272
  12   -7   23 1    0.533732     0.001915     0.001669
  12   -7   25 1    0.507959     0.014409     0.012906
  12   -7   27 1    0.483859     0.662893     0.588367
  12   -7   29 1    0.461390     0.007579     0.006792
  12   -7   31 1    0.440480     0.151468     0.137362
  12   -7   33 1    0.421037     0.022683     0.020010
  12   -7   35 1    0.402961     0.508277     0.443725
  12   -7   37 1    0.386150     0.014236     0.012807
  12   -7   39 1    0.370505     0.375277     0.340863
  12   -7   41 1    0.355932     0.008807     0.007837
  12   -7   43 1    0.342340     0.054545     0.048862
  12   -6    0 1    0.846128     0.036151     0.031992
  12   -6    2 1    0.841556     0.441365     0.404463
  12   -6    4 1    0.828271     0.007494     0.007026
  12   -6    6 1    0.807463     1.448876     1.345943
  12   -6    8 1    0.780801     0.061328     0.055252
  12   -6   10 1    0.750110     1.151759     1.028243
  12   -6   12 1    0.717097     0.104383     0.095099
  12   -6   14 1    0.683185     1.271565     1.133749
  12   -6   16 1    0.649461     0.043938     0.039050
  12   -6   18 1    0.616683     2.004827     1.700012
  12   -6   20 1    0.585338     0.079707     0.071492
  12   -6   22 1    0.555703     0.050733     0.043721
  12   -6   24 1    0.527903     0.419067     0.364847
  12   -6   26 1    0.501962     0.753038     0.645303
  12   -6   28 1    0.477834     0.050255     0.044062
  12   -6   30 1    0.455437     0.001560     0.001383
  12   -6   32 1    0.434666     0.021714     0.018711
  12   -6   34 1    0.415404     0.345085     0.294572
  12   -6   36 1    0.397535     0.130090     0.116860
  12   -6   38 1    0.380946     0.335275     0.304629
  12   -6   40 1    0.365529     0.000927     0.000825
  12   -6   42 1    0.351183     0.354487     0.322867
  12   -6   44 1    0.337815     0.167842     0.154015
  12   -5    1 1    0.871967     0.305587     0.270417
  12   -5    3 1    0.862049     0.371591     0.347326
  12   -5    5 1    0.843187     0.066324     0.060339
  12   -5    7 1    0.817081     0.340890     0.308494
  12   -5    9 1    0.785770     0.197271     0.168758
  12   -5   11 1    0.751265     0.138936     0.123541
  12   -5   13 1    0.715304     0.300332     0.277928
  12   -5   15 1    0.679237     0.006750     0.006028
  12   -5   17 1    0.644024     0.477623     0.441438
  12   -5   19 1    0.610285     0.071607     0.064811
  12   -5   21 1    0.578381     0.018241     0.016288
  12   -5   23 1    0.548480     0.012989     0.011467
  12   -5   25 1    0.520622     0.025376     0.021195
  12   -5   27 1    0.494765     0.001290     0.001121
  12   -5   29 1    0.470818     0.001356     0.001219
  12   -5   31 1    0.448661     0.046544     0.041302
  12   -5   33 1    0.428164     0.257815     0.231103
  12   -5   35 1    0.409196     0.531598     0.465502
  12   -5   37 1    0.391626     0.147994     0.132511
  12   -5   39 1    0.375334     0.004960     0.004489
  12   -5   41 1    0.360206     0.126932     0.116241
  12   -5   43 1    0.346139     0.001342     0.001203
  12   -5   45 1    0.333036     0.000509     0.000464
  12   -4    0 1    0.897454     0.415474     0.393693
  12   -4    2 1    0.892004     0.309810     0.291664
  12   -4    4 1    0.876230     1.532243     1.429864
  12   -4    6 1    0.851703     0.194074     0.177498
  12   -4    8 1    0.820586     1.477756     1.366595
  12   -4   10 1    0.785176     0.207622     0.178272
  12   -4   12 1    0.747547     0.057030     0.051802
  12   -4   14 1    0.709360     0.037153     0.034348
  12   -4   16 1    0.671822     0.230344     0.212100
  12   -4   18 1    0.635729     0.181817     0.158564
  12   -4   20 1    0.601550     0.039586     0.036659
  12   -4   22 1    0.569518     0.338345     0.294943
  12   -4   24 1    0.539704     0.002994     0.002692
  12   -4   26 1    0.512074     0.011706     0.009936
  12   -4   28 1    0.486532     0.468644     0.417862
  12   -4   30 1    0.462950     0.538202     0.472721
  12   -4   32 1    0.441182     0.253779     0.228176
  12   -4   34 1    0.421080     0.051937     0.045806
  12   -4   36 1    0.402502     1.035687     0.900538
  12   -4   38 1    0.385310     0.000099     0.000089
  12   -4   40 1    0.369379     0.066369     0.060354
  12   -4   42 1    0.354593     0.281143     0.254191
  12   -4   44 1    0.340847     0.604863     0.551462
  12   -3    1 1    0.916288     0.002375     0.002167
  12   -3    3 1    0.904800     0.586664     0.541676
  12   -3    5 1    0.883062     0.307372     0.293988
  12   -3    7 1    0.853208     0.007526     0.006898
  12   -3    9 1    0.817738     0.014682     0.013313
  12   -3   11 1    0.779057     0.560648     0.510657
  12   -3   13 1    0.739168     0.053734     0.048038
  12   -3   15 1    0.699569     0.003780     0.003427
  12   -3   17 1    0.661275     0.058521     0.051193
  12   -3   19 1    0.624905     0.464476     0.405196
  12   -3   21 1    0.590780     0.088559     0.075791
  12   -3   23 1    0.559019     0.205791     0.183077
  12   -3   25 1    0.529610     0.045811     0.039260
  12   -3   27 1    0.502460     0.077582     0.066470
  12   -3   29 1    0.477434     0.058386     0.051291
  12   -3   31 1    0.454375     0.531114     0.463308
  12   -3   33 1    0.433122     0.003886     0.003374
  12   -3   35 1    0.413517     0.001744     0.001547
  12   -3   37 1    0.395409     0.024261     0.021891
  12   -3   39 1    0.378660     0.000015     0.000014
  12   -3   41 1    0.363143     0.006451     0.005703
  12   -3   43 1    0.348742     0.582802     0.532976
  12   -3   45 1    0.335354     0.080021     0.073578
  12   -2    0 1    0.933129     0.005857     0.005181
  12   -2    2 1    0.927007     0.277658     0.253265
  12   -2    4 1    0.909339     0.232134     0.210709
  12   -2    6 1    0.882013     0.220138     0.210859
  12   -2    8 1    0.847589     0.019234     0.016930
  12   -2   10 1    0.808733     0.011379     0.010584
  12   -2   12 1    0.767790     0.568450     0.503471
  12   -2   14 1    0.726587     0.127092     0.114294
  12   -2   16 1    0.686401     0.026170     0.023428
  12   -2   18 1    0.648040     0.231410     0.210917
  12   -2   20 1    0.611948     0.015546     0.014006
  12   -2   22 1    0.578318     0.048396     0.043180
  12   -2   24 1    0.547175     0.115088     0.099877
  12   -2   26 1    0.518443     0.856152     0.741359
  12   -2   28 1    0.491985     0.013768     0.012467
  12   -2   30 1    0.467640     0.333138     0.289151
  12   -2   32 1    0.445235     0.376597     0.331748
  12   -2   34 1    0.424600     0.741436     0.649026
  12   -2   36 1    0.405573     0.215609     0.188077
  12   -2   38 1    0.388001     0.009744     0.008762
  12   -2   40 1    0.371748     0.002812     0.002536
  12   -2   42 1    0.356687     0.077657     0.070009
  12   -2   44 1    0.342706     0.159833     0.142743
  12   -1    1 1    0.941142     0.376044     0.337533
  12   -1    3 1    0.928706     0.074900     0.067878
  12   -1    5 1    0.905245     0.265553     0.244917
  12   -1    7 1    0.873166     0.602469     0.539182
  12   -1    9 1    0.835259     0.169580     0.152208
  12   -1   11 1    0.794162     0.011450     0.010450
  12   -1   13 1    0.752031     0.295241     0.261489
  12   -1   15 1    0.710444     0.484627     0.450393
  12   -1   17 1    0.670438     0.005805     0.005187
  12   -1   19 1    0.632620     0.440668     0.372740
  12   -1   21 1    0.597286     0.000747     0.000675
  12   -1   23 1    0.564522     0.027999     0.024408
  12   -1   25 1    0.534282     0.000405     0.000353
  12   -1   27 1    0.506444     0.245519     0.215559
  12   -1   29 1    0.480848     0.113596     0.100165
  12   -1   31 1    0.457315     0.036133     0.032438
  12   -1   33 1    0.435666     0.004332     0.003742
  12   -1   35 1    0.415729     0.117458     0.100106
  12   -1   37 1    0.397342     0.528040     0.473746
  12   -1   39 1    0.380357     0.100602     0.091763
  12   -1   41 1    0.364639     0.114115     0.101418
  12   -1   43 1    0.350066     0.000584     0.000530
  12   -1   45 1    0.336530     0.263213     0.237894
  12    0    0 1    0.946000     0.040984     0.036983
  12    0    2 1    0.939623     0.147291     0.131087
  12    0    4 1    0.921239     0.075041     0.069731
  12    0    6 1    0.892859     0.019513     0.018368
  12    0    8 1    0.857201     0.307778     0.282187
  12    0   10 1    0.817069     0.010167     0.009200
  12    0   12 1    0.774913     2.938408     2.726001
  12    0   14 1    0.732614     0.094665     0.085379
  12    0   16 1    0.691476     0.940270     0.818243
  12    0   18 1    0.652305     0.149506     0.127649
  12    0   20 1    0.615536     1.811555     1.539907
  12    0   22 1    0.581344     0.083413     0.076264
  12    0   24 1    0.549736     0.449480     0.405458
  12    0   26 1    0.520619     0.035284     0.029471
  12    0   28 1    0.493844     0.056939     0.049681
  12    0   30 1    0.469235     0.044188     0.038547
  12    0   32 1    0.446611     0.240754     0.213600
  12    0   34 1    0.425793     0.159489     0.139409
  12    0   36 1    0.406612     0.059839     0.052335
  12    0   38 1    0.388911     0.046374     0.042329
  12    0   40 1    0.372548     0.269864     0.245398
  12    0   42 1    0.357393     0.048402     0.044387
  12    0   44 1    0.343332     0.258328     0.230297
  12    1    1 1    0.941142     0.000085     0.000076
  12    1    3 1    0.928706     0.035461     0.032136
  12    1    5 1    0.905245     0.450974     0.415930
  12    1    7 1    0.873166     0.000006     0.000005
  12    1    9 1    0.835259     0.951584     0.854101
  12    1   11 1    0.794162     0.415236     0.378964
  12    1   13 1    0.752031     0.133471     0.118213
  12    1   15 1    0.710444     0.047097     0.043770
  12    1   17 1    0.670438     0.026017     0.023244
  12    1   19 1    0.632620     0.258049     0.218271
  12    1   21 1    0.597286     0.009467     0.008550
  12    1   23 1    0.564522     0.096635     0.084241
  12    1   25 1    0.534282     0.000914     0.000797
  12    1   27 1    0.506444     0.073068     0.064151
  12    1   29 1    0.480848     0.000048     0.000042
  12    1   31 1    0.457315     0.001546     0.001388
  12    1   33 1    0.435666     0.171609     0.148240
  12    1   35 1    0.415729     0.003357     0.002861
  12    1   37 1    0.397342     0.429879     0.385678
  12    1   39 1    0.380357     0.007965     0.007265
  12    1   41 1    0.364639     0.093428     0.083033
  12    1   43 1    0.350066     0.010334     0.009386
  12    1   45 1    0.336530     0.021585     0.019509
  12    2    0 1    0.933129     0.034358     0.030388
  12    2    2 1    0.927007     2.471194     2.254090
  12    2    4 1    0.909339     0.157716     0.143160
  12    2    6 1    0.882013     0.334173     0.320086
  12    2    8 1    0.847589     0.168063     0.147926
  12    2   10 1    0.808733     1.590575     1.479395
  12    2   12 1    0.767790     0.039456     0.034945
  12    2   14 1    0.726587     0.552021     0.496431
  12    2   16 1    0.686401     0.003548     0.003176
  12    2   18 1    0.648040     0.508619     0.463578
  12    2   20 1    0.611948     0.026045     0.023465
  12    2   22 1    0.578318     1.508011     1.345474
  12    2   24 1    0.547175     0.104838     0.090982
  12    2   26 1    0.518443     0.639496     0.553751
  12    2   28 1    0.491985     0.025408     0.023008
  12    2   30 1    0.467640     0.375114     0.325584
  12    2   32 1    0.445235     0.085387     0.075218
  12    2   34 1    0.424600     0.139404     0.122029
  12    2   36 1    0.405573     0.221077     0.192846
  12    2   38 1    0.388001     0.000964     0.000866
  12    2   40 1    0.371748     0.262080     0.236378
  12    2   42 1    0.356687     0.393674     0.354903
  12    2   44 1    0.342706     0.421370     0.376315
  12    3    1 1    0.916288     0.181868     0.165967
  12    3    3 1    0.904800     0.065448     0.060429
  12    3    5 1    0.883062     0.831028     0.794840
  12    3    7 1    0.853208     0.403388     0.369727
  12    3    9 1    0.817738     0.009478     0.008594
  12    3   11 1    0.779057     0.031341     0.028547
  12    3   13 1    0.739168     0.047726     0.042667
  12    3   15 1    0.699569     0.487080     0.441624
  12    3   17 1    0.661275     0.414062     0.362210
  12    3   19 1    0.624905     0.465098     0.405738
  12    3   21 1    0.590780     0.447576     0.383047
  12    3   23 1    0.559019     0.097236     0.086504
  12    3   25 1    0.529610     0.000255     0.000218
  12    3   27 1    0.502460     0.381681     0.327013
  12    3   29 1    0.477434     0.020340     0.017868
  12    3   31 1    0.454375     0.397642     0.346876
  12    3   33 1    0.433122     0.158063     0.137239
  12    3   35 1    0.413517     0.004967     0.004406
  12    3   37 1    0.395409     0.141347     0.127538
  12    3   39 1    0.378660     0.079036     0.070897
  12    3   41 1    0.363143     0.012732     0.011256
  12    3   43 1    0.348742     0.015836     0.014482
  12    3   45 1    0.335354     0.000051     0.000047
  12    4    0 1    0.897454     0.153460     0.145415
  12    4    2 1    0.892004     0.417010     0.392585
  12    4    4 1    0.876230     1.280689     1.195118
  12    4    6 1    0.851703     0.056428     0.051608
  12    4    8 1    0.820586     0.432941     0.400374
  12    4   10 1    0.785176     0.178043     0.152875
  12    4   12 1    0.747547     1.882779     1.710167
  12    4   14 1    0.709360     0.186302     0.172241
  12    4   16 1    0.671822     0.030093     0.027709
  12    4   18 1    0.635729     0.025569     0.022299
  12    4   20 1    0.601550     0.232479     0.215293
  12    4   22 1    0.569518     0.013882     0.012102
  12    4   24 1    0.539704     0.084870     0.076302
  12    4   26 1    0.512074     0.194420     0.165031
  12    4   28 1    0.486532     0.041672     0.037157
  12    4   30 1    0.462950     0.000034     0.000030
  12    4   32 1    0.441182     0.328640     0.295484
  12    4   34 1    0.421080     0.001592     0.001404
  12    4   36 1    0.402502     0.881616     0.766572
  12    4   38 1    0.385310     0.017103     0.015335
  12    4   40 1    0.369379     0.988847     0.899231
  12    4   42 1    0.354593     0.009858     0.008913
  12    4   44 1    0.340847     0.507365     0.462571
  12    5    1 1    0.871967     0.002031     0.001798
  12    5    3 1    0.862049     0.033102     0.030941
  12    5    5 1    0.843187     0.186676     0.169830
  12    5    7 1    0.817081     0.532030     0.481469
  12    5    9 1    0.785770     0.028554     0.024427
  12    5   11 1    0.751265     0.448803     0.399072
  12    5   13 1    0.715304     0.079168     0.073263
  12    5   15 1    0.679237     0.003070     0.002742
  12    5   17 1    0.644024     0.197959     0.182961
  12    5   19 1    0.610285     0.025633     0.023200
  12    5   21 1    0.578381     0.279941     0.249967
  12    5   23 1    0.548480     0.082034     0.072422
  12    5   25 1    0.520622     0.130601     0.109083
  12    5   27 1    0.494765     0.041726     0.036284
  12    5   29 1    0.470818     0.000235     0.000211
  12    5   31 1    0.448661     0.321207     0.285033
  12    5   33 1    0.428164     0.000826     0.000740
  12    5   35 1    0.409196     0.003945     0.003455
  12    5   37 1    0.391626     0.044102     0.039488
  12    5   39 1    0.375334     0.002499     0.002262
  12    5   41 1    0.360206     0.082044     0.075134
  12    5   43 1    0.346139     0.111531     0.099967
  12    5   45 1    0.333036     0.098019     0.089298
  12    6    0 1    0.846128     0.136911     0.121158
  12    6    2 1    0.841556     0.861370     0.789352
  12    6    4 1    0.828271     0.160838     0.150794
  12    6    6 1    0.807463     0.791725     0.735478
  12    6    8 1    0.780801     0.359391     0.323789
  12    6   10 1    0.750110     0.098005     0.087495
  12    6   12 1    0.717097     0.438652     0.399636
  12    6   14 1    0.683185     0.010325     0.009206
  12    6   16 1    0.649461     0.019160     0.017028
  12    6   18 1    0.616683     0.062474     0.052976
  12    6   20 1    0.585338     0.001779     0.001595
  12    6   22 1    0.555703     0.270076     0.232752
  12    6   24 1    0.527903     0.009023     0.007856
  12    6   26 1    0.501962     1.668680     1.429947
  12    6   28 1    0.477834     0.023269     0.020401
  12    6   30 1    0.455437     0.935467     0.829222
  12    6   32 1    0.434666     0.007507     0.006468
  12    6   34 1    0.415404     0.217148     0.185363
  12    6   36 1    0.397535     0.108223     0.097217
  12    6   38 1    0.380946     0.114535     0.104066
  12    6   40 1    0.365529     0.263085     0.233945
  12    6   42 1    0.351183     0.052387     0.047714
  12    6   44 1    0.337815     0.225370     0.206804
  12    7    1 1    0.816099     0.067979     0.061643
  12    7    3 1    0.807950     0.092955     0.086314
  12    7    5 1    0.792360     0.225549     0.201718
  12    7    7 1    0.770579     0.048891     0.044093
  12    7    9 1    0.744149     0.153199     0.139672
  12    7   11 1    0.714644     0.200995     0.187814
  12    7   13 1    0.683480     0.246497     0.220853
  12    7   15 1    0.651811     0.003491     0.002965
  12    7   17 1    0.620504     0.000104     0.000091
  12    7   19 1    0.590161     0.704868     0.601997
  12    7   21 1    0.561164     0.392648     0.340251
  12    7   23 1    0.533732     0.260297     0.226835
  12    7   25 1    0.507959     0.026102     0.023380
  12    7   27 1    0.483859     0.000000     0.000000
  12    7   29 1    0.461390     0.033375     0.029910
  12    7   31 1    0.440480     0.076986     0.069816
  12    7   33 1    0.421037     0.027963     0.024668
  12    7   35 1    0.402961     0.000994     0.000868
  12    7   37 1    0.386150     0.001714     0.001542
  12    7   39 1    0.370505     0.063074     0.057290
  12    7   41 1    0.355932     0.163718     0.145695
  12    7   43 1    0.342340     0.430732     0.385851
  12    8    0 1    0.787120     0.279806     0.240229
  12    8    2 1    0.783435     0.497264     0.438362
  12    8    4 1    0.772683     0.335361     0.309202
  12    8    6 1    0.755707     0.006053     0.005453
  12    8    8 1    0.733717     0.065584     0.059197
  12    8   10 1    0.708075     0.157654     0.144121
  12    8   12 1    0.680108     1.819141     1.623924
  12    8   14 1    0.650974     0.210168     0.178771
  12    8   16 1    0.621601     1.252407     1.103329
  12    8   18 1    0.592682     0.017347     0.014673
  12    8   20 1    0.564696     1.455759     1.267345
  12    8   22 1    0.537949     0.056753     0.050622
  12    8   24 1    0.512612     0.096177     0.082769
  12    8   26 1    0.488761     0.115099     0.102433
  12    8   28 1    0.466405     0.688701     0.584437
  12    8   30 1    0.445509     0.055082     0.048570
  12    8   32 1    0.426009     0.013529     0.011904
  12    8   34 1    0.407829     0.000000     0.000000
  12    8   36 1    0.390881     0.572517     0.509847
  12    8   38 1    0.375079     0.053694     0.048641
  12    8   40 1    0.360336     0.063041     0.057626
  12    8   42 1    0.346570     0.002550     0.002278
  12    8   44 1    0.333703     0.174682     0.158714
  12    9    1 1    0.755977     0.004654     0.004206
  12    9    3 1    0.749486     0.182157     0.163030
  12    9    5 1    0.736991     0.930401     0.836968
  12    9    7 1    0.719367     0.090466     0.082131
  12    9    9 1    0.697723     0.002147     0.001934
  12    9   11 1    0.673229     0.000098     0.000091
  12    9   13 1    0.646985     0.025224     0.023086
  12    9   15 1    0.619930     0.969345     0.851898
  12    9   17 1    0.592812     0.000701     0.000593
  12    9   19 1    0.566185     0.401521     0.351356
  12    9   21 1    0.540432     0.153878     0.137729
  12    9   23 1    0.515800     0.006151     0.005370
  12    9   25 1    0.492429     0.113108     0.101773
  12    9   27 1    0.470379     0.172812     0.154710
  12    9   29 1    0.449659     0.053799     0.048571
  12    9   31 1    0.430238     0.050424     0.043781
  12    9   33 1    0.412065     0.222757     0.194053
  12    9   35 1    0.395075     0.000633     0.000570
  12    9   37 1    0.379194     0.159095     0.144624
  12    9   39 1    0.364347     0.082754     0.073410
  12    9   41 1    0.350462     0.021737     0.019735
  12    9   43 1    0.337465     0.088485     0.080932
  12   10    0 1    0.726737     0.408856     0.367936
  12   10    2 1    0.723834     0.407179     0.366736
  12   10    4 1    0.715329     0.679267     0.628399
  12   10    6 1    0.701796     0.502002     0.450956
  12   10    8 1    0.684079     0.006967     0.006290
  12   10   10 1    0.663156     0.560648     0.490374
  12   10   12 1    0.640014     0.178064     0.154182
  12   10   14 1    0.615557     0.416111     0.353599
  12   10   16 1    0.590546     0.008670     0.007417
  12   10   18 1    0.565581     0.618551     0.540373
  12   10   20 1    0.541109     0.003567     0.003188
  12   10   22 1    0.517440     0.240439     0.209001
  12   10   24 1    0.494774     0.064990     0.056517
  12   10   26 1    0.473226     0.217210     0.196841
  12   10   28 1    0.452849     0.002196     0.001971
  12   10   30 1    0.433649     0.069385     0.060531
  12   10   32 1    0.415604     0.027816     0.023715
  12   10   34 1    0.398672     0.142877     0.128935
  12   10   36 1    0.382797     0.002015     0.001863
  12   10   38 1    0.367919     0.141311     0.129174
  12   10   40 1    0.353974     0.000964     0.000871
  12   10   42 1    0.340898     0.302023     0.275059
  12   11    1 1    0.696704     0.000001     0.000001
  12   11    3 1    0.691613     0.060840     0.052899
  12   11    5 1    0.681758     0.012870     0.011332
  12   11    7 1    0.667736     0.000083     0.000071
  12   11    9 1    0.650317     0.087622     0.075697
  12   11   11 1    0.630348     0.015774     0.013941
  12   11   13 1    0.608651     0.261010     0.235109
  12   11   15 1    0.585965     0.001633     0.001467
  12   11   17 1    0.562905     0.007825     0.006848
  12   11   19 1    0.539958     0.010282     0.009231
  12   11   21 1    0.517484     0.890473     0.774056
  12   11   23 1    0.495737     0.021849     0.019175
  12   11   25 1    0.474882     0.440706     0.399297
  12   11   27 1    0.455014     0.034825     0.030636
  12   11   29 1    0.436180     0.006396     0.005553
  12   11   31 1    0.418387     0.141950     0.124423
  12   11   33 1    0.401618     0.013798     0.012033
  12   11   35 1    0.385839     0.478635     0.429651
  12   11   37 1    0.371005     0.132070     0.119305
  12   11   39 1    0.357065     0.007491     0.006825
  12   11   41 1    0.343966     0.026499     0.023792
  12   11   43 1    0.331654     0.090956     0.086474
  12   12    0 1    0.668923     0.955657     0.831413
  12   12    2 1    0.666657     0.237443     0.202963
  12   12    4 1    0.659994     0.834361     0.736733
  12   12    6 1    0.649321     0.214033     0.190982
  12   12    8 1    0.635212     0.613078     0.533452
  12   12   10 1    0.618354     0.071006     0.061550
  12   12   12 1    0.599466     0.309304     0.286337
  12   12   14 1    0.579228     0.013733     0.012351
  12   12   16 1    0.558244     0.079094     0.070424
  12   12   18 1    0.537015     0.089287     0.079298
  12   12   20 1    0.515934     0.592801     0.516958
  12   12   22 1    0.495295     0.024158     0.021121
  12   12   24 1    0.475308     0.000130     0.000117
  12   12   26 1    0.456110     0.281644     0.250838
  12   12   28 1    0.437781     0.356013     0.310143
  12   12   30 1    0.420364     0.003616     0.003187
  12   12   32 1    0.403866     0.325624     0.287992
  12   12   34 1    0.388276     0.109410     0.098980
  12   12   36 1    0.373566     0.586214     0.535500
  12   12   38 1    0.359700     0.006960     0.006428
  12   12   40 1    0.346636     0.004466     0.003989
  12   12   42 1    0.334330     0.003075     0.002786
  13  -12    1 1    0.641151     0.053149     0.047050
  13  -12    3 1    0.637177     0.481838     0.413921
  13  -12    5 1    0.629446     0.044743     0.039972
  13  -12    7 1    0.618360     0.177656     0.154010
  13  -12    9 1    0.604450     0.595962     0.553803
  13  -12   11 1    0.588315     0.050810     0.043669
  13  -12   13 1    0.570558     0.051271     0.045630
  13  -12   15 1    0.551744     0.118447     0.105671
  13  -12   17 1    0.532366     0.722424     0.641941
  13  -12   19 1    0.512830     0.133007     0.114866
  13  -12   21 1    0.493459     0.004154     0.003652
  13  -12   23 1    0.474496     0.400214     0.362833
  13  -12   25 1    0.456112     0.056674     0.050476
  13  -12   27 1    0.438423     0.343207     0.301706
  13  -12   29 1    0.421501     0.013030     0.011453
  13  -12   31 1    0.405380     0.069295     0.060559
  13  -12   33 1    0.390071     0.003743     0.003339
  13  -12   35 1    0.375567     0.126383     0.114415
  13  -12   37 1    0.361845     0.084863     0.075631
  13  -12   39 1    0.348878     0.002311     0.002115
  13  -12   41 1    0.336629     0.016636     0.015022
  13  -11    2 1    0.664370     0.032267     0.027855
  13  -11    4 1    0.657775     0.017357     0.015437
  13  -11    6 1    0.647207     0.006850     0.006268
  13  -11    8 1    0.633232     0.107513     0.090922
  13  -11   10 1    0.616528     0.399555     0.338380
  13  -11   12 1    0.597801     0.005446     0.004932
  13  -11   14 1    0.577726     0.180870     0.160368
  13  -11   16 1    0.556899     0.131969     0.114685
  13  -11   18 1    0.535817     0.279952     0.246741
  13  -11   20 1    0.514871     0.023997     0.020876
  13  -11   22 1    0.494355     0.098382     0.085439
  13  -11   24 1    0.474477     0.012828     0.011629
  13  -11   26 1    0.455375     0.031251     0.027676
  13  -11   28 1    0.437132     0.063780     0.055320
  13  -11   30 1    0.419789     0.068418     0.060001
  13  -11   32 1    0.403356     0.013473     0.011846
  13  -11   34 1    0.387822     0.012119     0.010872
  13  -11   36 1    0.373162     0.047062     0.042905
  13  -11   38 1    0.359340     0.012712     0.011752
  13  -11   40 1    0.346314     0.033650     0.030104
  13  -11   42 1    0.334040     0.419080     0.379997
  13  -10    1 1    0.691514     0.533919     0.464519
  13  -10    3 1    0.686535     0.140540     0.125728
  13  -10    5 1    0.676893     0.433637     0.383240
  13  -10    7 1    0.663162     0.012100     0.010582
  13  -10    9 1    0.646091     0.107474     0.098268
  13  -10   11 1    0.626497     0.182042     0.163723
  13  -10   13 1    0.605182     0.783495     0.726053
  13  -10   15 1    0.582867     0.221533     0.206095
  13  -10   17 1    0.560157     0.000319     0.000280
  13  -10   19 1    0.537531     0.026493     0.023579
  13  -10   21 1    0.515347     0.000589     0.000515
  13  -10   23 1    0.493857     0.017406     0.015183
  13  -10   25 1    0.473228     0.471316     0.427116
  13  -10   27 1    0.453559     0.004548     0.004016
  13  -10   29 1    0.434897     0.100005     0.085870
  13  -10   31 1    0.417255     0.002345     0.002036
  13  -10   33 1    0.400616     0.472952     0.417974
  13  -10   35 1    0.384951     0.012626     0.011392
  13  -10   37 1    0.370215     0.119286     0.108609
  13  -10   39 1    0.356361     0.307825     0.275393
  13  -10   41 1    0.343337     0.013137     0.011712
  13   -9    2 1    0.715164     0.009297     0.008619
  13   -9    4 1    0.706957     0.230342     0.209068
  13   -9    6 1    0.693885     0.278638     0.240679
  13   -9    8 1    0.676746     0.038214     0.033756
  13   -9   10 1    0.656469     0.569976     0.505778
  13   -9   12 1    0.633997     0.005841     0.005001
  13   -9   14 1    0.610198     0.259909     0.235187
  13   -9   16 1    0.585809     0.011062     0.009933
  13   -9   18 1    0.561416     0.044499     0.038540
  13   -9   20 1    0.537458     0.543815     0.483832
  13   -9   22 1    0.514244     0.013364     0.011485
  13   -9   24 1    0.491978     0.194286     0.175944
  13   -9   26 1    0.470778     0.105983     0.095259
  13   -9   28 1    0.450702     0.017057     0.015522
  13   -9   30 1    0.431763     0.524048     0.460866
  13   -9   32 1    0.413943     0.557907     0.491736
  13   -9   34 1    0.397205     0.062660     0.056197
  13   -9   36 1    0.381498     0.050935     0.046400
  13   -9   38 1    0.366765     0.002450     0.002227
  13   -9   40 1    0.352946     0.027060     0.024285
  13   -9   42 1    0.339980     0.036560     0.033762
  13   -8    1 1    0.742913     0.047154     0.042530
  13   -8    3 1    0.736750     0.849986     0.765452
  13   -8    5 1    0.724871     0.320243     0.285777
  13   -8    7 1    0.708084     0.000817     0.000747
  13   -8    9 1    0.687413     0.223309     0.199547
  13   -8   11 1    0.663953     0.266986     0.231488
  13   -8   13 1    0.638739     0.059779     0.051228
  13   -8   15 1    0.612665     0.911492     0.817710
  13   -8   17 1    0.586449     0.337268     0.302202
  13   -8   19 1    0.560634     0.048641     0.042352
  13   -8   21 1    0.535599     0.312865     0.275648
  13   -8   23 1    0.511593     0.006162     0.005198
  13   -8   25 1    0.488764     0.072061     0.064130
  13   -8   27 1    0.467182     0.510329     0.438594
  13   -8   29 1    0.446863     0.095181     0.084341
  13   -8   31 1    0.427787     0.036174     0.032788
  13   -8   33 1    0.409911     0.043790     0.038752
  13   -8   35 1    0.393175     0.765592     0.681892
  13   -8   37 1    0.377513     0.646576     0.568970
  13   -8   39 1    0.362855     0.115612     0.102141
  13   -8   41 1    0.349133     0.014057     0.012875
  13   -8   43 1    0.336278     0.068089     0.061925
  13   -7    2 1    0.765419     0.287442     0.255166
  13   -7    4 1    0.755383     0.059970     0.053824
  13   -7    6 1    0.739499     0.078102     0.069709
  13   -7    8 1    0.718856     0.253636     0.230005
  13   -7   10 1    0.694691     0.673968     0.583375
  13   -7   12 1    0.668222     0.292517     0.251432
  13   -7   14 1    0.640527     0.854471     0.746372
  13   -7   16 1    0.612487     0.223619     0.200768
  13   -7   18 1    0.584766     0.808355     0.726519
  13   -7   20 1    0.557837     0.003118     0.002768
  13   -7   22 1    0.532008     0.374688     0.333010
  13   -7   24 1    0.507464     0.177379     0.157231
  13   -7   26 1    0.484293     0.200321     0.178014
  13   -7   28 1    0.462518     0.007410     0.006527
  13   -7   30 1    0.442117     0.706106     0.618809
  13   -7   32 1    0.423041     0.044469     0.038696
  13   -7   34 1    0.405222     0.046898     0.041068
  13   -7   36 1    0.388584     0.191469     0.174410
  13   -7   38 1    0.373048     0.223975     0.204071
  13   -7   40 1    0.358534     0.069814     0.064042
  13   -7   42 1    0.344966     0.080456     0.073400
  13   -7   44 1    0.332271     0.000408     0.000378
  13   -6    1 1    0.791912     0.371736     0.330389
  13   -6    3 1    0.784460     0.014176     0.012292
  13   -6    5 1    0.770167     0.076378     0.068477
  13   -6    7 1    0.750120     0.119226     0.106437
  13   -6    9 1    0.725675     0.053371     0.047729
  13   -6   11 1    0.698234     0.066564     0.060251
  13   -6   13 1    0.669083     0.010912     0.009522
  13   -6   15 1    0.639288     0.038812     0.033389
  13   -6   17 1    0.609671     0.075976     0.068605
  13   -6   19 1    0.580817     0.005472     0.004951
  13   -6   21 1    0.553113     0.368344     0.329027
  13   -6   23 1    0.526791     0.318018     0.270745
  13   -6   25 1    0.501965     0.014697     0.012594
  13   -6   27 1    0.478669     0.142830     0.125320
  13   -6   29 1    0.456884     0.009915     0.008892
  13   -6   31 1    0.436554     0.069148     0.059990
  13   -6   33 1    0.417605     0.086216     0.075008
  13   -6   35 1    0.399949     0.013984     0.012596
  13   -6   37 1    0.383497     0.000919     0.000849
  13   -6   39 1    0.368160     0.001184     0.001081
  13   -6   41 1    0.353851     0.019641     0.017730
  13   -6   43 1    0.340487     0.019960     0.018301
  13   -5    2 1    0.810937     0.022834     0.021232
  13   -5    4 1    0.799031     0.001486     0.001372
  13   -5    6 1    0.780301     1.097658     0.991205
  13   -5    8 1    0.756162     0.050165     0.045448
  13   -5   10 1    0.728185     0.954556     0.859085
  13   -5   12 1    0.697868     0.000142     0.000128
  13   -5   14 1    0.666496     0.114382     0.097825
  13   -5   16 1    0.635073     0.000563     0.000489
  13   -5   18 1    0.604325     0.557347     0.518073
  13   -5   20 1    0.574739     0.202038     0.180797
  13   -5   22 1    0.546610     0.153316     0.131983
  13   -5   24 1    0.520089     0.021331     0.017961
  13   -5   26 1    0.495230     0.481876     0.420991
  13   -5   28 1    0.472016     0.267113     0.241508
  13   -5   30 1    0.450391     0.052247     0.047493
  13   -5   32 1    0.430272     0.004605     0.004001
  13   -5   34 1    0.411564     0.018617     0.016231
  13   -5   36 1    0.394166     0.036021     0.032369
  13   -5   38 1    0.377978     0.118266     0.104653
  13   -5   40 1    0.362905     0.004988     0.004407
  13   -5   42 1    0.348854     0.099547     0.091101
  13   -5   44 1    0.335740     0.083682     0.077252
  13   -4    1 1    0.833512     0.044332     0.040094
  13   -4    3 1    0.824836     0.027067     0.025627
  13   -4    5 1    0.808268     0.359105     0.333589
  13   -4    7 1    0.785187     0.096412     0.082773
  13   -4    9 1    0.757279     0.000171     0.000158
  13   -4   11 1    0.726250     0.029118     0.026139
  13   -4   13 1    0.693612     0.205681     0.177745
  13   -4   15 1    0.660581     0.809455     0.709451
  13   -4   17 1    0.628055     0.087886     0.079789
  13   -4   19 1    0.596646     0.182893     0.164413
  13   -4   21 1    0.566731     0.027488     0.024017
  13   -4   23 1    0.538515     0.637516     0.570461
  13   -4   25 1    0.512077     0.244070     0.207190
  13   -4   27 1    0.487414     0.046331     0.040831
  13   -4   29 1    0.464470     0.535158     0.472038
  13   -4   31 1    0.443157     0.094340     0.083585
  13   -4   33 1    0.423373     0.486793     0.425768
  13   -4   35 1    0.405008     0.079323     0.069680
  13   -4   37 1    0.387950     0.080398     0.072231
  13   -4   39 1    0.372094     0.385020     0.348690
  13   -4   41 1    0.357340     0.208350     0.190921
  13   -4   43 1    0.343592     0.065574     0.058570
  13   -3    2 1    0.846219     0.974748     0.862045
  13   -3    4 1    0.832716     0.283087     0.257554
  13   -3    6 1    0.811580     0.372711     0.345888
  13   -3    8 1    0.784522     0.008958     0.007759
  13   -3   10 1    0.753407     0.659203     0.580620
  13   -3   12 1    0.719975     0.069559     0.063238
  13   -3   14 1    0.685673     0.126348     0.113631
  13   -3   16 1    0.651597     0.001477     0.001253
  13   -3   18 1    0.618511     0.042013     0.036491
  13   -3   20 1    0.586900     0.084561     0.075266
  13   -3   22 1    0.557039     0.367616     0.320651
  13   -3   24 1    0.529049     0.177284     0.152560
  13   -3   26 1    0.502946     0.009432     0.008094
  13   -3   28 1    0.478683     0.562638     0.493743
  13   -3   30 1    0.456172     0.503302     0.448463
  13   -3   32 1    0.435304     0.306867     0.263574
  13   -3   34 1    0.415961     0.024452     0.020853
  13   -3   36 1    0.398024     0.003498     0.003154
  13   -3   38 1    0.381376     0.042423     0.038603
  13   -3   40 1    0.365909     0.045771     0.041053
  13   -3   42 1    0.351519     0.071964     0.065632
  13   -3   44 1    0.338115     0.010709     0.009820
  13   -2    1 1    0.861856     0.007559     0.007064
  13   -2    3 1    0.852275     0.092188     0.084437
  13   -2    5 1    0.834035     0.334381     0.301245
  13   -2    7 1    0.808745     0.071986     0.066957
  13   -2    9 1    0.778347     0.143890     0.131924
  13   -2   11 1    0.744770     0.146289     0.133878
  13   -2   13 1    0.709691     0.023516     0.021771
  13   -2   15 1    0.674425     0.063903     0.057593
  13   -2   17 1    0.639918     0.207301     0.179287
  13   -2   19 1    0.606788     0.225045     0.205224
  13   -2   21 1    0.575401     0.347243     0.309946
  13   -2   23 1    0.545937     0.054815     0.047206
  13   -2   25 1    0.518446     0.067129     0.058126
  13   -2   27 1    0.492896     0.067769     0.060368
  13   -2   29 1    0.469206     0.183898     0.160367
  13   -2   31 1    0.447266     0.071694     0.063520
  13   -2   33 1    0.426951     0.033480     0.030406
  13   -2   35 1    0.408137     0.161787     0.141498
  13   -2   37 1    0.390697     0.114906     0.102303
  13   -2   39 1    0.374516     0.031772     0.028935
  13   -2   41 1    0.359483     0.428173     0.395970
  13   -2   43 1    0.345497     0.059642     0.054147
  13   -2   45 1    0.332465     0.066869     0.061703
  13   -1    2 1    0.865679     0.001672     0.001529
  13   -1    4 1    0.851239     0.132590     0.120950
  13   -1    6 1    0.828699     0.018309     0.017121
  13   -1    8 1    0.799953     0.001189     0.001100
  13   -1   10 1    0.767043     0.000909     0.000805
  13   -1   12 1    0.731847     0.053147     0.047465
  13   -1   14 1    0.695904     0.303833     0.266623
  13   -1   16 1    0.660358     0.001559     0.001370
  13   -1   18 1    0.625989     0.000143     0.000127
  13   -1   20 1    0.593278     0.325187     0.274703
  13   -1   22 1    0.562483     0.008973     0.007833
  13   -1   24 1    0.533706     0.039410     0.034347
  13   -1   26 1    0.506942     0.265742     0.233367
  13   -1   28 1    0.482125     0.251829     0.217314
  13   -1   30 1    0.459148     0.790979     0.693087
  13   -1   32 1    0.437887     0.001128     0.000983
  13   -1   34 1    0.418213     0.171677     0.150189
  13   -1   36 1    0.399995     0.000076     0.000068
  13   -1   38 1    0.383109     0.110591     0.102404
  13   -1   40 1    0.367439     0.048317     0.043989
  13   -1   42 1    0.352875     0.042223     0.037931
  13   -1   44 1    0.339321     0.002179     0.002009
  13    0    1 1    0.871967     0.505897     0.447673
  13    0    3 1    0.862049     0.000000     0.000000
  13    0    5 1    0.843187     0.026896     0.024469
  13    0    7 1    0.817081     0.012043     0.010899
  13    0    9 1    0.785770     0.024111     0.020627
  13    0   11 1    0.751265     0.081347     0.072333
  13    0   13 1    0.715304     0.101473     0.093903
  13    0   15 1    0.679237     0.119667     0.106871
  13    0   17 1    0.644024     0.240357     0.222147
  13    0   19 1    0.610285     0.107931     0.097687
  13    0   21 1    0.578381     0.323282     0.288668
  13    0   23 1    0.548480     0.004298     0.003794
  13    0   25 1    0.520622     0.860581     0.718789
  13    0   27 1    0.494765     0.880919     0.766015
  13    0   29 1    0.470818     0.074590     0.067055
  13    0   31 1    0.448661     0.001090     0.000967
  13    0   33 1    0.428164     0.045204     0.040520
  13    0   35 1    0.409196     0.406587     0.356034
  13    0   37 1    0.391626     0.616512     0.552012
  13    0   39 1    0.375334     0.002399     0.002171
  13    0   41 1    0.360206     0.011781     0.010789
  13    0   43 1    0.346139     0.007625     0.006835
  13    0   45 1    0.333036     0.500054     0.455567
  13    1    2 1    0.865679     0.021534     0.019692
  13    1    4 1    0.851239     0.009836     0.008973
  13    1    6 1    0.828699     0.747212     0.698731
  13    1    8 1    0.799953     0.357021     0.330292
  13    1   10 1    0.767043     0.039707     0.035168
  13    1   12 1    0.731847     0.078251     0.069885
  13    1   14 1    0.695904     0.222432     0.195192
  13    1   16 1    0.660358     0.074455     0.065404
  13    1   18 1    0.625989     0.190600     0.169402
  13    1   20 1    0.593278     0.744127     0.628604
  13    1   22 1    0.562483     0.068741     0.060009
  13    1   24 1    0.533706     0.181607     0.158280
  13    1   26 1    0.506942     0.233851     0.205361
  13    1   28 1    0.482125     0.916290     0.790703
  13    1   30 1    0.459148     0.094681     0.082963
  13    1   32 1    0.437887     0.064640     0.056374
  13    1   34 1    0.418213     0.000300     0.000263
  13    1   36 1    0.399995     0.008783     0.007905
  13    1   38 1    0.383109     0.018158     0.016814
  13    1   40 1    0.367439     0.031005     0.028228
  13    1   42 1    0.352875     0.010624     0.009544
  13    1   44 1    0.339321     0.210023     0.193621
  13    2    1 1    0.861856     0.036289     0.033914
  13    2    3 1    0.852275     0.023379     0.021413
  13    2    5 1    0.834035     0.077719     0.070018
  13    2    7 1    0.808745     0.115081     0.107041
  13    2    9 1    0.778347     0.228147     0.209173
  13    2   11 1    0.744770     0.315299     0.288549
  13    2   13 1    0.709691     0.002620     0.002426
  13    2   15 1    0.674425     0.597549     0.538541
  13    2   17 1    0.639918     0.010059     0.008700
  13    2   19 1    0.606788     0.097504     0.088916
  13    2   21 1    0.575401     0.139109     0.124167
  13    2   23 1    0.545937     0.015207     0.013096
  13    2   25 1    0.518446     0.285667     0.247358
  13    2   27 1    0.492896     0.042864     0.038183
  13    2   29 1    0.469206     0.014250     0.012427
  13    2   31 1    0.447266     0.000255     0.000226
  13    2   33 1    0.426951     0.187194     0.170007
  13    2   35 1    0.408137     0.233868     0.204540
  13    2   37 1    0.390697     0.121216     0.107921
  13    2   39 1    0.374516     0.016111     0.014672
  13    2   41 1    0.359483     0.024437     0.022600
  13    2   43 1    0.345497     0.016604     0.015074
  13    2   45 1    0.332465     0.090813     0.083797
  13    3    2 1    0.846219     0.449120     0.397192
  13    3    4 1    0.832716     0.162768     0.148087
  13    3    6 1    0.811580     0.028627     0.026567
  13    3    8 1    0.784522     0.153733     0.133168
  13    3   10 1    0.753407     0.542412     0.477752
  13    3   12 1    0.719975     0.298110     0.271021
  13    3   14 1    0.685673     0.147439     0.132599
  13    3   16 1    0.651597     0.036629     0.031080
  13    3   18 1    0.618511     0.233175     0.202528
  13    3   20 1    0.586900     0.070885     0.063093
  13    3   22 1    0.557039     1.290843     1.125930
  13    3   24 1    0.529049     0.174129     0.149845
  13    3   26 1    0.502946     0.206667     0.177337
  13    3   28 1    0.478683     0.035741     0.031364
  13    3   30 1    0.456172     0.030057     0.026782
  13    3   32 1    0.435304     0.321432     0.276084
  13    3   34 1    0.415961     0.285008     0.243057
  13    3   36 1    0.398024     0.107116     0.096588
  13    3   38 1    0.381376     0.027363     0.024899
  13    3   40 1    0.365909     0.160215     0.143698
  13    3   42 1    0.351519     0.008909     0.008125
  13    3   44 1    0.338115     0.184249     0.168962
  13    4    1 1    0.833512     0.125514     0.113517
  13    4    3 1    0.824836     0.005010     0.004743
  13    4    5 1    0.808268     0.213610     0.198432
  13    4    7 1    0.785187     0.069880     0.059994
  13    4    9 1    0.757279     0.370091     0.342835
  13    4   11 1    0.726250     0.026402     0.023701
  13    4   13 1    0.693612     0.100248     0.086633
  13    4   15 1    0.660581     0.021156     0.018542
  13    4   17 1    0.628055     0.026878     0.024401
  13    4   19 1    0.596646     0.247176     0.222202
  13    4   21 1    0.566731     0.260867     0.227925
  13    4   23 1    0.538515     0.085439     0.076453
  13    4   25 1    0.512077     0.033751     0.028651
  13    4   27 1    0.487414     0.068124     0.060037
  13    4   29 1    0.464470     0.001205     0.001063
  13    4   31 1    0.443157     0.726024     0.643252
  13    4   33 1    0.423373     0.358986     0.313982
  13    4   35 1    0.405008     0.114555     0.100630
  13    4   37 1    0.387950     0.130524     0.117265
  13    4   39 1    0.372094     0.201519     0.182504
  13    4   41 1    0.357340     0.222976     0.204324
  13    4   43 1    0.343592     0.042449     0.037915
  13    5    2 1    0.810937     0.003671     0.003414
  13    5    4 1    0.799031     0.053832     0.049696
  13    5    6 1    0.780301     0.189575     0.171189
  13    5    8 1    0.756162     0.000232     0.000210
  13    5   10 1    0.728185     0.929717     0.836731
  13    5   12 1    0.697868     0.306157     0.276227
  13    5   14 1    0.666496     0.006578     0.005626
  13    5   16 1    0.635073     0.498205     0.432954
  13    5   18 1    0.604325     0.061396     0.057070
  13    5   20 1    0.574739     0.009815     0.008783
  13    5   22 1    0.546610     0.044435     0.038252
  13    5   24 1    0.520089     0.354063     0.298131
  13    5   26 1    0.495230     0.288804     0.252313
  13    5   28 1    0.472016     0.001621     0.001466
  13    5   30 1    0.450391     0.000394     0.000358
  13    5   32 1    0.430272     0.389745     0.338634
  13    5   34 1    0.411564     0.143718     0.125302
  13    5   36 1    0.394166     0.205301     0.184489
  13    5   38 1    0.377978     0.196136     0.173560
  13    5   40 1    0.362905     0.390676     0.345156
  13    5   42 1    0.348854     0.004441     0.004064
  13    5   44 1    0.335740     0.008416     0.007770
  13    6    1 1    0.791912     0.040473     0.035972
  13    6    3 1    0.784460     0.124400     0.107868
  13    6    5 1    0.770167     0.233825     0.209638
  13    6    7 1    0.750120     0.007832     0.006992
  13    6    9 1    0.725675     0.090958     0.081343
  13    6   11 1    0.698234     0.326548     0.295576
  13    6   13 1    0.669083     0.088163     0.076933
  13    6   15 1    0.639288     0.026941     0.023177
  13    6   17 1    0.609671     0.043179     0.038990
  13    6   19 1    0.580817     0.177943     0.161025
  13    6   21 1    0.553113     0.000005     0.000005
  13    6   23 1    0.526791     0.200738     0.170899
  13    6   25 1    0.501965     0.245965     0.210772
  13    6   27 1    0.478669     0.427515     0.375104
  13    6   29 1    0.456884     0.349802     0.313734
  13    6   31 1    0.436554     0.002049     0.001777
  13    6   33 1    0.417605     0.011253     0.009790
  13    6   35 1    0.399949     0.026176     0.023579
  13    6   37 1    0.383497     0.001793     0.001657
  13    6   39 1    0.368160     0.005466     0.004991
  13    6   41 1    0.353851     0.020095     0.018140
  13    6   43 1    0.340487     0.024986     0.022909
  13    7    2 1    0.765419     0.028894     0.025650
  13    7    4 1    0.755383     0.004258     0.003821
  13    7    6 1    0.739499     1.482175     1.322908
  13    7    8 1    0.718856     0.183640     0.166530
  13    7   10 1    0.694691     0.025289     0.021890
  13    7   12 1    0.668222     0.002183     0.001877
  13    7   14 1    0.640527     0.130903     0.114342
  13    7   16 1    0.612487     0.215672     0.193633
  13    7   18 1    0.584766     0.109251     0.098190
  13    7   20 1    0.557837     0.099584     0.088382
  13    7   22 1    0.532008     0.433151     0.384970
  13    7   24 1    0.507464     0.058214     0.051602
  13    7   26 1    0.484293     0.600084     0.533263
  13    7   28 1    0.462518     0.164429     0.144839
  13    7   30 1    0.442117     0.144760     0.126863
  13    7   32 1    0.423041     0.099107     0.086241
  13    7   34 1    0.405222     0.303795     0.266031
  13    7   36 1    0.388584     0.069295     0.063121
  13    7   38 1    0.373048     0.005658     0.005155
  13    7   40 1    0.358534     0.165264     0.151601
  13    7   42 1    0.344966     0.000299     0.000273
  13    7   44 1    0.332271     0.005389     0.004992
  13    8    1 1    0.742913     0.029368     0.026488
  13    8    3 1    0.736750     0.117202     0.105546
  13    8    5 1    0.724871     0.000528     0.000471
  13    8    7 1    0.708084     0.143005     0.130740
  13    8    9 1    0.687413     0.072483     0.064770
  13    8   11 1    0.663953     0.037258     0.032304
  13    8   13 1    0.638739     0.284728     0.244001
  13    8   15 1    0.612665     0.149890     0.134468
  13    8   17 1    0.586449     0.358526     0.321251
  13    8   19 1    0.560634     0.231476     0.201551
  13    8   21 1    0.535599     0.057119     0.050324
  13    8   23 1    0.511593     0.009316     0.007858
  13    8   25 1    0.488764     0.051233     0.045595
  13    8   27 1    0.467182     0.018397     0.015811
  13    8   29 1    0.446863     0.020438     0.018110
  13    8   31 1    0.427787     0.208278     0.188781
  13    8   33 1    0.409911     0.000016     0.000014
  13    8   35 1    0.393175     0.008008     0.007133
  13    8   37 1    0.377513     0.013907     0.012238
  13    8   39 1    0.362855     0.115337     0.101897
  13    8   41 1    0.349133     0.229658     0.210347
  13    8   43 1    0.336278     0.029281     0.026630
  13    9    2 1    0.715164     0.209548     0.194274
  13    9    4 1    0.706957     0.236326     0.214499
  13    9    6 1    0.693885     0.807397     0.697406
  13    9    8 1    0.676746     0.012988     0.011473
  13    9   10 1    0.656469     0.348729     0.309450
  13    9   12 1    0.633997     0.201404     0.172443
  13    9   14 1    0.610198     0.325450     0.294493
  13    9   16 1    0.585809     0.205132     0.184192
  13    9   18 1    0.561416     0.030410     0.026338
  13    9   20 1    0.537458     0.035661     0.031727
  13    9   22 1    0.514244     0.023309     0.020033
  13    9   24 1    0.491978     0.000020     0.000018
  13    9   26 1    0.470778     0.104408     0.093844
  13    9   28 1    0.450702     0.167654     0.152568
  13    9   30 1    0.431763     0.186199     0.163750
  13    9   32 1    0.413943     0.106982     0.094293
  13    9   34 1    0.397205     0.076259     0.068394
  13    9   36 1    0.381498     0.588308     0.535934
  13    9   38 1    0.366765     0.005878     0.005343
  13    9   40 1    0.352946     0.050437     0.045264
  13    9   42 1    0.339980     0.142311     0.131420
  13   10    1 1    0.691514     0.083742     0.072857
  13   10    3 1    0.686535     0.305153     0.272993
  13   10    5 1    0.676893     0.003592     0.003174
  13   10    7 1    0.663162     0.077555     0.067830
  13   10    9 1    0.646091     0.000037     0.000034
  13   10   11 1    0.626497     0.008196     0.007371
  13   10   13 1    0.605182     0.135476     0.125543
  13   10   15 1    0.582867     0.322509     0.300035
  13   10   17 1    0.560157     0.774405     0.679462
  13   10   19 1    0.537531     0.052497     0.046723
  13   10   21 1    0.515347     0.359404     0.314446
  13   10   23 1    0.493857     0.790777     0.689819
  13   10   25 1    0.473228     0.149930     0.135870
  13   10   27 1    0.453559     0.005429     0.004794
  13   10   29 1    0.434897     0.234354     0.201230
  13   10   31 1    0.417255     0.269654     0.234159
  13   10   33 1    0.400616     0.217062     0.191830
  13   10   35 1    0.384951     0.282293     0.254704
  13   10   37 1    0.370215     0.117163     0.106677
  13   10   39 1    0.356361     0.002217     0.001983
  13   10   41 1    0.343337     0.116513     0.103872
  13   11    2 1    0.664370     0.016038     0.013845
  13   11    4 1    0.657775     0.000354     0.000315
  13   11    6 1    0.647207     0.095374     0.087270
  13   11    8 1    0.633232     0.307416     0.259978
  13   11   10 1    0.616528     0.033406     0.028291
  13   11   12 1    0.597801     0.100136     0.090670
  13   11   14 1    0.577726     0.000525     0.000465
  13   11   16 1    0.556899     0.000010     0.000009
  13   11   18 1    0.535817     0.636839     0.561290
  13   11   20 1    0.514871     0.025492     0.022177
  13   11   22 1    0.494355     0.009543     0.008288
  13   11   24 1    0.474477     0.000348     0.000315
  13   11   26 1    0.455375     0.039398     0.034891
  13   11   28 1    0.437132     0.001803     0.001564
  13   11   30 1    0.419789     0.098582     0.086454
  13   11   32 1    0.403356     0.004269     0.003753
  13   11   34 1    0.387822     0.674054     0.604695
  13   11   36 1    0.373162     0.068094     0.062079
  13   11   38 1    0.359340     0.114234     0.105605
  13   11   40 1    0.346314     0.050545     0.045218
  13   11   42 1    0.334040     0.068504     0.062115
  13   12    1 1    0.641151     0.001134     0.001004
  13   12    3 1    0.637177     0.060444     0.051924
  13   12    5 1    0.629446     0.002451     0.002189
  13   12    7 1    0.618360     0.003633     0.003150
  13   12    9 1    0.604450     0.001050     0.000975
  13   12   11 1    0.588315     1.035107     0.889620
  13   12   13 1    0.570558     0.498480     0.443634
  13   12   15 1    0.551744     0.079317     0.070762
  13   12   17 1    0.532366     0.007283     0.006472
  13   12   19 1    0.512830     0.008336     0.007199
  13   12   21 1    0.493459     0.070904     0.062336
  13   12   23 1    0.474496     0.041290     0.037433
  13   12   25 1    0.456112     0.211891     0.188718
  13   12   27 1    0.438423     0.165560     0.145540
  13   12   29 1    0.421501     0.036052     0.031691
  13   12   31 1    0.405380     0.225220     0.196828
  13   12   33 1    0.390071     0.102091     0.091066
  13   12   35 1    0.375567     0.005548     0.005023
  13   12   37 1    0.361845     0.220581     0.196584
  13   12   39 1    0.348878     0.011375     0.010412
  13   12   41 1    0.336629     0.180401     0.162902
  13   13    2 1    0.615684     0.474075     0.402104
  13   13    4 1    0.610424     0.036689     0.033217
  13   13    6 1    0.601950     0.028623     0.026449
  13   13    8 1    0.590658     0.524399     0.448718
  13   13   10 1    0.577031     2.180629     1.928469
  13   13   12 1    0.561592     0.080031     0.069343
  13   13   14 1    0.544850     0.032693     0.028341
  13   13   16 1    0.527276     0.000546     0.000471
  13   13   18 1    0.509278     0.360209     0.322951
  13   13   20 1    0.491192     0.104415     0.094509
  13   13   22 1    0.473283     0.065973     0.059783
  13   13   24 1    0.455753     0.326741     0.290464
  13   13   26 1    0.438746     0.003201     0.002831
  13   13   28 1    0.422360     0.051194     0.044504
  13   13   30 1    0.406655     0.114652     0.100310
  13   13   32 1    0.391663     0.101517     0.090913
  13   13   34 1    0.377395     0.001907     0.001677
  13   13   36 1    0.363846     0.072574     0.064309
  13   13   38 1    0.350998     0.162983     0.148266
  13   13   40 1    0.338828     0.061699     0.056493
  14  -13    1 1    0.593792     0.094599     0.080299
  14  -13    3 1    0.590631     0.000007     0.000006
  14  -13    5 1    0.584458     0.015767     0.014226
  14  -13    7 1    0.575551     0.499057     0.445016
  14  -13    9 1    0.564284     0.659313     0.576170
  14  -13   11 1    0.551089     0.330455     0.296871
  14  -13   13 1    0.536414     0.000082     0.000073
  14  -13   15 1    0.520690     0.089100     0.074413
  14  -13   17 1    0.504309     0.001214     0.001063
  14  -13   19 1    0.487609     0.730351     0.643828
  14  -13   21 1    0.470868     0.280267     0.251992
  14  -13   23 1    0.454307     0.000090     0.000078
  14  -13   25 1    0.438094     0.075311     0.065850
  14  -13   27 1    0.422350     0.032551     0.028300
  14  -13   29 1    0.407159     0.353413     0.309933
  14  -13   31 1    0.392573     0.172655     0.154070
  14  -13   33 1    0.378621     0.249921     0.223999
  14  -13   35 1    0.365314     0.003638     0.003233
  14  -13   37 1    0.352649     0.012700     0.011453
  14  -13   39 1    0.340613     0.025899     0.023704
  14  -12    0 1    0.615649     0.072691     0.061685
  14  -12    2 1    0.613881     0.429731     0.381861
  14  -12    4 1    0.608667     0.057618     0.051900
  14  -12    6 1    0.600264     0.296083     0.276813
  14  -12    8 1    0.589065     0.042573     0.036121
  14  -12   10 1    0.575546     1.365263     1.217458
  14  -12   12 1    0.560222     0.086589     0.075885
  14  -12   14 1    0.543599     0.497042     0.432354
  14  -12   16 1    0.526143     0.026165     0.022077
  14  -12   18 1    0.508256     0.777870     0.699704
  14  -12   20 1    0.490275     0.014681     0.013036
  14  -12   22 1    0.472463     0.463877     0.420312
  14  -12   24 1    0.455020     0.184867     0.162648
  14  -12   26 1    0.438092     0.222382     0.194441
  14  -12   28 1    0.421776     0.010064     0.008819
  14  -12   30 1    0.406134     0.298824     0.260490
  14  -12   32 1    0.391198     0.029164     0.026021
  14  -12   34 1    0.376979     0.667526     0.588836
  14  -12   36 1    0.363472     0.029432     0.026064
  14  -12   38 1    0.350663     0.107040     0.097227
  14  -12   40 1    0.338527     0.007302     0.006683
  14  -11    1 1    0.637099     1.160947     0.998363
  14  -11    3 1    0.633200     0.108611     0.091825
  14  -11    5 1    0.625611     0.010935     0.009639
  14  -11    7 1    0.614723     0.187702     0.162921
  14  -11    9 1    0.601051     0.049996     0.046553
  14  -11   11 1    0.585180     0.479981     0.430502
  14  -11   13 1    0.567698     0.004187     0.003648
  14  -11   15 1    0.549156     0.429763     0.384695
  14  -11   17 1    0.530039     0.650426     0.558388
  14  -11   19 1    0.510749     0.211636     0.181290
  14  -11   21 1    0.491605     0.192921     0.174980
  14  -11   23 1    0.472846     0.002856     0.002589
  14  -11   25 1    0.454646     0.021944     0.019181
  14  -11   27 1    0.437121     0.001530     0.001327
  14  -11   29 1    0.420343     0.014619     0.012883
  14  -11   31 1    0.404350     0.078229     0.069215
  14  -11   33 1    0.389153     0.103155     0.093865
  14  -11   35 1    0.374747     0.175842     0.159737
  14  -11   37 1    0.361112     0.002541     0.002310
  14  -11   39 1    0.348220     0.022884     0.020901
  14  -11   41 1    0.336039     0.000071     0.000065
  14  -10    0 1    0.659822     0.431422     0.381971
  14  -10    2 1    0.657646     0.014230     0.012649
  14  -10    4 1    0.651248     4.900128     4.157734
  14  -10    6 1    0.640987     0.247566     0.218368
  14  -10    8 1    0.627403     0.012984     0.011819
  14  -10   10 1    0.611144     0.038416     0.034766
  14  -10   12 1    0.592889     1.807348     1.526844
  14  -10   14 1    0.573289     0.058698     0.052497
  14  -10   16 1    0.552922     0.398138     0.355901
  14  -10   18 1    0.532271     0.013105     0.011651
  14  -10   20 1    0.511723     1.592410     1.343911
  14  -10   22 1    0.491567     0.025920     0.023509
  14  -10   24 1    0.472010     0.323691     0.292650
  14  -10   26 1    0.453193     0.267168     0.238120
  14  -10   28 1    0.435200     1.494385     1.282363
  14  -10   30 1    0.418077     0.007259     0.006340
  14  -10   32 1    0.401837     0.690401     0.601744
  14  -10   34 1    0.386471     0.045896     0.041354
  14  -10   36 1    0.371958     0.172107     0.155588
  14  -10   38 1    0.358264     0.002003     0.001836
  14  -10   40 1    0.345351     0.041886     0.038125
  14  -10   42 1    0.333176     0.084495     0.076837
  14   -9    1 1    0.681473     0.394818     0.348044
  14   -9    3 1    0.676707     0.110708     0.097781
  14   -9    5 1    0.667467     0.018833     0.016088
  14   -9    7 1    0.654291     0.002082     0.001837
  14   -9    9 1    0.637878     0.150024     0.128145
  14   -9   11 1    0.619001     0.049646     0.043353
  14   -9   13 1    0.598417     0.056691     0.051575
  14   -9   15 1    0.576816     0.178674     0.158096
  14   -9   17 1    0.554780     0.355844     0.310406
  14   -9   19 1    0.532774     0.003427     0.003029
  14   -9   21 1    0.511151     0.306310     0.259509
  14   -9   23 1    0.490161     0.042036     0.037249
  14   -9   25 1    0.469973     0.348772     0.309314
  14   -9   27 1    0.450690     0.001082     0.000985
  14   -9   29 1    0.432366     0.036236     0.031480
  14   -9   31 1    0.415018     0.051977     0.044551
  14   -9   33 1    0.398635     0.338194     0.305210
  14   -9   35 1    0.383192     0.115088     0.106570
  14   -9   37 1    0.368650     0.191103     0.173696
  14   -9   39 1    0.354964     0.006170     0.005551
  14   -9   41 1    0.342087     0.157231     0.141095
  14   -8    0 1    0.704021     0.081544     0.073871
  14   -8    2 1    0.701381     0.041926     0.037700
  14   -8    4 1    0.693634     0.009254     0.007997
  14   -8    6 1    0.681275     0.220438     0.194596
  14   -8    8 1    0.665032     0.006448     0.005539
  14   -8   10 1    0.645760     0.767535     0.702039
  14   -8   12 1    0.624335     0.454288     0.395123
  14   -8   14 1    0.601570     0.935321     0.866031
  14   -8   16 1    0.578161     0.004283     0.003814
  14   -8   18 1    0.554674     0.300749     0.262619
  14   -8   20 1    0.531534     0.344658     0.304566
  14   -8   22 1    0.509048     0.215409     0.193681
  14   -8   24 1    0.487422     0.094341     0.083141
  14   -8   26 1    0.466781     0.024421     0.020810
  14   -8   28 1    0.447191     0.001198     0.001062
  14   -8   30 1    0.428674     0.085246     0.075072
  14   -8   32 1    0.411218     0.004442     0.003897
  14   -8   34 1    0.394796     0.137854     0.124131
  14   -8   36 1    0.379362     0.124450     0.113602
  14   -8   38 1    0.364865     0.528529     0.470176
  14   -8   40 1    0.351252     0.001868     0.001702
  14   -8   42 1    0.338465     0.465025     0.425643
  14   -7    1 1    0.724528     0.594822     0.531793
  14   -7    3 1    0.718808     0.192777     0.174801
  14   -7    5 1    0.707763     0.007418     0.006764
  14   -7    7 1    0.692111     0.026054     0.022595
  14   -7    9 1    0.672771     0.000198     0.000183
  14   -7   11 1    0.650731     0.169390     0.144700
  14   -7   13 1    0.626941     0.021493     0.019489
  14   -7   15 1    0.602230     0.378044     0.349473
  14   -7   17 1    0.577278     0.051637     0.045675
  14   -7   19 1    0.552605     0.546908     0.488615
  14   -7   21 1    0.528585     0.127543     0.110522
  14   -7   23 1    0.505471     0.001532     0.001369
  14   -7   25 1    0.483417     0.002284     0.002020
  14   -7   27 1    0.462505     0.038005     0.033481
  14   -7   29 1    0.442765     0.000704     0.000617
  14   -7   31 1    0.424188     0.002943     0.002589
  14   -7   33 1    0.406741     0.000721     0.000631
  14   -7   35 1    0.390375     0.001750     0.001559
  14   -7   37 1    0.375032     0.033008     0.029910
  14   -7   39 1    0.360651     0.003204     0.002924
  14   -7   41 1    0.347169     0.064721     0.058162
  14   -7   43 1    0.334522     0.016052     0.014568
  14   -6    0 1    0.745295     0.202160     0.185342
  14   -6    2 1    0.742165     0.068702     0.061554
  14   -6    4 1    0.733005     2.034915     1.839009
  14   -6    6 1    0.718465     0.809156     0.733413
  14   -6    8 1    0.699489     0.134510     0.121995
  14   -6   10 1    0.677166     0.013871     0.012273
  14   -6   12 1    0.652581     0.764182     0.654814
  14   -6   14 1    0.626713     0.214043     0.193355
  14   -6   16 1    0.600375     0.055090     0.051509
  14   -6   18 1    0.574198     0.094633     0.084651
  14   -6   20 1    0.548640     0.791878     0.701233
  14   -6   22 1    0.524013     0.081527     0.070603
  14   -6   24 1    0.500511     0.156522     0.138715
  14   -6   26 1    0.478239     0.009019     0.007897
  14   -6   28 1    0.457235     0.702029     0.630280
  14   -6   30 1    0.437496     0.007985     0.006940
  14   -6   32 1    0.418988     0.006687     0.005869
  14   -6   34 1    0.401655     0.039309     0.034279
  14   -6   36 1    0.385436     0.098638     0.088389
  14   -6   38 1    0.370260     0.022868     0.020815
  14   -6   40 1    0.356057     0.130244     0.116022
  14   -6   42 1    0.342758     0.004906     0.004379
  14   -5    1 1    0.762772     0.073403     0.066647
  14   -5    3 1    0.756107     0.777007     0.703406
  14   -5    5 1    0.743283     0.345690     0.312832
  14   -5    7 1    0.725215     0.374063     0.333778
  14   -5    9 1    0.703055     0.078764     0.071026
  14   -5   11 1    0.678015     0.562417     0.499929
  14   -5   13 1    0.651229     0.584590     0.496078
  14   -5   15 1    0.623661     0.057741     0.050170
  14   -5   17 1    0.596072     0.207910     0.185600
  14   -5   19 1    0.569023     0.110830     0.096131
  14   -5   21 1    0.542899     0.408514     0.358554
  14   -5   23 1    0.517944     0.000908     0.000789
  14   -5   25 1    0.494293     0.375548     0.326188
  14   -5   27 1    0.472003     0.005048     0.004564
  14   -5   29 1    0.451076     0.433095     0.395135
  14   -5   31 1    0.431479     0.006518     0.005760
  14   -5   33 1    0.413156     0.175323     0.155302
  14   -5   35 1    0.396035     0.223431     0.202875
  14   -5   37 1    0.380043     0.035353     0.032357
  14   -5   39 1    0.365100     0.058941     0.052423
  14   -5   41 1    0.351132     0.000750     0.000682
  14   -5   43 1    0.338063     0.004016     0.003683
  14   -4    0 1    0.779659     0.325969     0.295485
  14   -4    2 1    0.776077     0.396478     0.365895
  14   -4    4 1    0.765621     0.084127     0.074641
  14   -4    6 1    0.749097     0.679150     0.609219
  14   -4    8 1    0.727663     0.022907     0.020656
  14   -4   10 1    0.702629     0.205730     0.185116
  14   -4   12 1    0.675278     0.827987     0.736494
  14   -4   14 1    0.646734     1.036295     0.948383
  14   -4   16 1    0.617907     0.321384     0.276911
  14   -4   18 1    0.589477     0.309934     0.263226
  14   -4   20 1    0.561922     0.722029     0.627105
  14   -4   22 1    0.535549     0.297265     0.261891
  14   -4   24 1    0.510534     0.015228     0.013148
  14   -4   26 1    0.486959     0.593219     0.525153
  14   -4   28 1    0.464839     0.005435     0.004749
  14   -4   30 1    0.444143     0.375858     0.336701
  14   -4   32 1    0.424815     0.042974     0.037467
  14   -4   34 1    0.406780     0.092921     0.081375
  14   -4   36 1    0.389957     0.002548     0.002276
  14   -4   38 1    0.374263     0.652075     0.595296
  14   -4   40 1    0.359612     0.007208     0.006663
  14   -4   42 1    0.345926     0.024764     0.022274
  14   -4   44 1    0.333128     0.056883     0.051755
  14   -3    1 1    0.791912     0.039865     0.035431
  14   -3    3 1    0.784460     0.000116     0.000101
  14   -3    5 1    0.770167     0.124306     0.111447
  14   -3    7 1    0.750120     0.527091     0.470550
  14   -3    9 1    0.725675     0.006662     0.005958
  14   -3   11 1    0.698234     0.336064     0.304190
  14   -3   13 1    0.669083     0.382901     0.334127
  14   -3   15 1    0.639288     0.678814     0.583973
  14   -3   17 1    0.609671     0.015583     0.014071
  14   -3   19 1    0.580817     0.025361     0.022950
  14   -3   21 1    0.553113     0.128389     0.114685
  14   -3   23 1    0.526791     0.271182     0.230871
  14   -3   25 1    0.501965     0.112094     0.096055
  14   -3   27 1    0.478669     0.022229     0.019504
  14   -3   29 1    0.456884     0.087306     0.078304
  14   -3   31 1    0.436554     0.147741     0.128174
  14   -3   33 1    0.417605     0.020367     0.017719
  14   -3   35 1    0.399949     0.061695     0.055574
  14   -3   37 1    0.383497     0.000082     0.000076
  14   -3   39 1    0.368160     0.020039     0.018297
  14   -3   41 1    0.353851     0.820999     0.741097
  14   -3   43 1    0.340487     0.021896     0.020075
  14   -2    0 1    0.802708     0.126359     0.117079
  14   -2    2 1    0.798801     0.003211     0.002965
  14   -2    4 1    0.787413     1.021778     0.879057
  14   -2    6 1    0.769470     0.807892     0.718879
  14   -2    8 1    0.746293     0.202494     0.185498
  14   -2   10 1    0.719359     0.000600     0.000545
  14   -2   12 1    0.690088     0.763375     0.671310
  14   -2   14 1    0.659709     0.027561     0.024443
  14   -2   16 1    0.629193     0.427593     0.382813
  14   -2   18 1    0.599252     0.077040     0.071015
  14   -2   20 1    0.570370     0.125839     0.111602
  14   -2   22 1    0.542847     0.201448     0.176946
  14   -2   24 1    0.516845     0.314998     0.273788
  14   -2   26 1    0.492426     0.117396     0.105637
  14   -2   28 1    0.469587     0.391732     0.343824
  14   -2   30 1    0.448279     0.060940     0.054027
  14   -2   32 1    0.428430     0.206704     0.183625
  14   -2   34 1    0.409951     0.002619     0.002318
  14   -2   36 1    0.392748     0.369967     0.329860
  14   -2   38 1    0.376727     0.098174     0.087266
  14   -2   40 1    0.361797     0.486758     0.434320
  14   -2   42 1    0.347869     0.025388     0.023146
  14   -2   44 1    0.334863     0.023350     0.021289
  14   -1    1 1    0.807792     2.181886     2.026053
  14   -1    3 1    0.799887     0.188135     0.174006
  14   -1    5 1    0.784750     0.642098     0.554243
  14   -1    7 1    0.763575     0.161277     0.145075
  14   -1    9 1    0.737835     0.539092     0.483893
  14   -1   11 1    0.709046     0.046564     0.042969
  14   -1   13 1    0.678578     0.434696     0.387376
  14   -1   15 1    0.647556     0.013563     0.012397
  14   -1   17 1    0.616829     0.023073     0.019594
  14   -1   19 1    0.586996     0.440545     0.391376
  14   -1   21 1    0.558442     0.000140     0.000125
  14   -1   23 1    0.531388     0.070067     0.061752
  14   -1   25 1    0.505937     0.497832     0.441290
  14   -1   27 1    0.482110     0.207861     0.179357
  14   -1   29 1    0.459874     0.053200     0.046982
  14   -1   31 1    0.439160     0.429249     0.383053
  14   -1   33 1    0.419884     0.003789     0.003325
  14   -1   35 1    0.401949     0.148140     0.129051
  14   -1   37 1    0.385260     0.275632     0.247258
  14   -1   39 1    0.369718     0.000001     0.000001
  14   -1   41 1    0.355234     0.014577     0.013049
  14   -1   43 1    0.341719     0.019883     0.017842
  14    0    0 1    0.810857     0.071450     0.066450
  14    0    2 1    0.806830     1.041864     0.969454
  14    0    4 1    0.795101     0.442732     0.408387
  14    0    6 1    0.776640     0.625704     0.577660
  14    0    8 1    0.752829     1.865434     1.645086
  14    0   10 1    0.725207     0.317648     0.283431
  14    0   12 1    0.695246     0.341999     0.297641
  14    0   14 1    0.664211     0.049655     0.042934
  14    0   16 1    0.633095     2.249750     1.900650
  14    0   18 1    0.602620     0.311648     0.288709
  14    0   20 1    0.573272     0.043117     0.038565
  14    0   22 1    0.545347     0.736263     0.637923
  14    0   24 1    0.519001     0.341124     0.293821
  14    0   26 1    0.494290     0.416421     0.361694
  14    0   28 1    0.471202     0.073767     0.066376
  14    0   30 1    0.449684     0.558647     0.504643
  14    0   32 1    0.429655     0.007298     0.006299
  14    0   34 1    0.411024     0.283596     0.249764
  14    0   36 1    0.393692     0.058964     0.052664
  14    0   38 1    0.377560     0.013277     0.011689
  14    0   40 1    0.362534     0.048185     0.042601
  14    0   42 1    0.348525     0.119970     0.109617
  14    0   44 1    0.335447     0.016097     0.014827
  14    1    1 1    0.807792     0.121914     0.113207
  14    1    3 1    0.799887     0.000008     0.000007
  14    1    5 1    0.784750     0.442377     0.381849
  14    1    7 1    0.763575     0.182741     0.164383
  14    1    9 1    0.737835     0.240021     0.215445
  14    1   11 1    0.709046     0.604617     0.557941
  14    1   13 1    0.678578     0.016022     0.014278
  14    1   15 1    0.647556     0.012793     0.011694
  14    1   17 1    0.616829     0.012610     0.010708
  14    1   19 1    0.586996     0.226858     0.201538
  14    1   21 1    0.558442     0.138623     0.123495
  14    1   23 1    0.531388     0.222592     0.196177
  14    1   25 1    0.505937     0.208800     0.185085
  14    1   27 1    0.482110     0.003364     0.002903
  14    1   29 1    0.459874     0.353771     0.312419
  14    1   31 1    0.439160     0.185465     0.165505
  14    1   33 1    0.419884     0.090959     0.079820
  14    1   35 1    0.401949     0.001280     0.001115
  14    1   37 1    0.385260     0.298791     0.268033
  14    1   39 1    0.369718     0.119412     0.108850
  14    1   41 1    0.355234     0.000164     0.000147
  14    1   43 1    0.341719     0.000152     0.000136
  14    2    0 1    0.802708     0.039767     0.036846
  14    2    2 1    0.798801     0.070026     0.064649
  14    2    4 1    0.787413     0.213607     0.183771
  14    2    6 1    0.769470     0.207026     0.184216
  14    2    8 1    0.746293     2.029448     1.859115
  14    2   10 1    0.719359     0.002537     0.002303
  14    2   12 1    0.690088     0.747415     0.657274
  14    2   14 1    0.659709     0.014975     0.013281
  14    2   16 1    0.629193     1.672454     1.497304
  14    2   18 1    0.599252     0.011273     0.010391
  14    2   20 1    0.570370     0.725755     0.643642
  14    2   22 1    0.542847     0.052704     0.046293
  14    2   24 1    0.516845     0.098220     0.085370
  14    2   26 1    0.492426     0.079320     0.071375
  14    2   28 1    0.469587     0.000127     0.000112
  14    2   30 1    0.448279     0.011992     0.010631
  14    2   32 1    0.428430     0.575206     0.510984
  14    2   34 1    0.409951     0.010496     0.009292
  14    2   36 1    0.392748     0.418992     0.373571
  14    2   38 1    0.376727     0.087651     0.077913
  14    2   40 1    0.361797     0.321852     0.287179
  14    2   42 1    0.347869     0.017451     0.015910
  14    2   44 1    0.334863     0.496597     0.452774
  14    3    1 1    0.791912     0.231767     0.205989
  14    3    3 1    0.784460     0.189173     0.164033
  14    3    5 1    0.770167     0.230635     0.206778
  14    3    7 1    0.750120     0.085623     0.076438
  14    3    9 1    0.725675     0.084145     0.075250
  14    3   11 1    0.698234     0.009527     0.008623
  14    3   13 1    0.669083     0.460267     0.401639
  14    3   15 1    0.639288     0.131503     0.113130
  14    3   17 1    0.609671     0.720590     0.650679
  14    3   19 1    0.580817     0.002437     0.002205
  14    3   21 1    0.553113     0.001884     0.001683
  14    3   23 1    0.526791     0.108130     0.092056
  14    3   25 1    0.501965     0.045886     0.039320
  14    3   27 1    0.478669     0.046908     0.041157
  14    3   29 1    0.456884     0.004290     0.003847
  14    3   31 1    0.436554     0.286242     0.248332
  14    3   33 1    0.417605     0.029269     0.025464
  14    3   35 1    0.399949     0.024253     0.021847
  14    3   37 1    0.383497     0.088536     0.081812
  14    3   39 1    0.368160     0.399259     0.364563
  14    3   41 1    0.353851     0.157416     0.142096
  14    3   43 1    0.340487     0.025239     0.023141
  14    4    0 1    0.779659     2.100480     1.904044
  14    4    2 1    0.776077     1.069459     0.986966
  14    4    4 1    0.765621     1.787584     1.586033
  14    4    6 1    0.749097     0.527794     0.473448
  14    4    8 1    0.727663     0.355345     0.320435
  14    4   10 1    0.702629     0.052863     0.047566
  14    4   12 1    0.675278     0.777077     0.691210
  14    4   14 1    0.646734     0.000313     0.000286
  14    4   16 1    0.617907     0.164992     0.142160
  14    4   18 1    0.589477     0.193666     0.164480
  14    4   20 1    0.561922     0.970610     0.843004
  14    4   22 1    0.535549     0.672934     0.592857
  14    4   24 1    0.510534     0.059300     0.051201
  14    4   26 1    0.486959     0.825572     0.730845
  14    4   28 1    0.464839     0.121806     0.106440
  14    4   30 1    0.444143     0.623191     0.558266
  14    4   32 1    0.424815     0.251368     0.219161
  14    4   34 1    0.406780     0.181587     0.159023
  14    4   36 1    0.389957     0.000009     0.000008
  14    4   38 1    0.374263     0.002246     0.002050
  14    4   40 1    0.359612     0.004535     0.004192
  14    4   42 1    0.345926     0.023221     0.020886
  14    4   44 1    0.333128     0.046133     0.041974
  14    5    1 1    0.762772     0.075103     0.068191
  14    5    3 1    0.756107     0.029616     0.026811
  14    5    5 1    0.743283     0.005475     0.004955
  14    5    7 1    0.725215     0.203354     0.181453
  14    5    9 1    0.703055     0.269935     0.243417
  14    5   11 1    0.678015     0.282137     0.250790
  14    5   13 1    0.651229     0.051219     0.043464
  14    5   15 1    0.623661     0.053386     0.046386
  14    5   17 1    0.596072     0.258339     0.230617
  14    5   19 1    0.569023     0.160024     0.138801
  14    5   21 1    0.542899     0.064169     0.056321
  14    5   23 1    0.517944     0.003226     0.002803
  14    5   25 1    0.494293     0.026534     0.023047
  14    5   27 1    0.472003     0.012059     0.010902
  14    5   29 1    0.451076     0.320041     0.291990
  14    5   31 1    0.431479     0.072585     0.064146
  14    5   33 1    0.413156     0.009843     0.008719
  14    5   35 1    0.396035     0.013728     0.012465
  14    5   37 1    0.380043     0.000414     0.000379
  14    5   39 1    0.365100     0.015696     0.013960
  14    5   41 1    0.351132     0.091035     0.082887
  14    5   43 1    0.338063     0.064873     0.059506
  14    6    0 1    0.745295     0.000489     0.000449
  14    6    2 1    0.742165     0.156532     0.140244
  14    6    4 1    0.733005     0.010977     0.009920
  14    6    6 1    0.718465     0.008914     0.008080
  14    6    8 1    0.699489     0.092969     0.084319
  14    6   10 1    0.677166     0.157434     0.139299
  14    6   12 1    0.652581     1.116437     0.956654
  14    6   14 1    0.626713     0.002250     0.002033
  14    6   16 1    0.600375     0.952937     0.891001
  14    6   18 1    0.574198     0.115497     0.103314
  14    6   20 1    0.548640     0.010060     0.008909
  14    6   22 1    0.524013     0.002342     0.002028
  14    6   24 1    0.500511     0.037927     0.033612
  14    6   26 1    0.478239     0.223094     0.195343
  14    6   28 1    0.457235     0.047889     0.042994
  14    6   30 1    0.437496     0.011853     0.010302
  14    6   32 1    0.418988     0.016594     0.014564
  14    6   34 1    0.401655     0.000103     0.000090
  14    6   36 1    0.385436     0.633025     0.567253
  14    6   38 1    0.370260     0.011254     0.010244
  14    6   40 1    0.356057     0.608433     0.541996
  14    6   42 1    0.342758     0.180872     0.161475
  14    7    1 1    0.724528     0.048246     0.043134
  14    7    3 1    0.718808     0.179435     0.162703
  14    7    5 1    0.707763     0.000082     0.000074
  14    7    7 1    0.692111     0.003828     0.003320
  14    7    9 1    0.672771     0.002116     0.001957
  14    7   11 1    0.650731     0.436983     0.373288
  14    7   13 1    0.626941     0.353075     0.320165
  14    7   15 1    0.602230     0.150084     0.138742
  14    7   17 1    0.577278     0.020324     0.017977
  14    7   19 1    0.552605     0.085409     0.076306
  14    7   21 1    0.528585     0.081477     0.070604
  14    7   23 1    0.505471     0.548198     0.489932
  14    7   25 1    0.483417     0.113105     0.099992
  14    7   27 1    0.462505     0.590849     0.520522
  14    7   29 1    0.442765     0.828846     0.726206
  14    7   31 1    0.424188     0.055233     0.048584
  14    7   33 1    0.406741     0.006702     0.005868
  14    7   35 1    0.390375     0.365480     0.325507
  14    7   37 1    0.375032     0.069706     0.063163
  14    7   39 1    0.360651     0.251743     0.229714
  14    7   41 1    0.347169     0.026322     0.023655
  14    7   43 1    0.334522     0.028935     0.026259
  14    8    0 1    0.704021     0.027389     0.024812
  14    8    2 1    0.701381     1.482976     1.333513
  14    8    4 1    0.693634     0.602879     0.520971
  14    8    6 1    0.681275     0.284406     0.251065
  14    8    8 1    0.665032     0.367659     0.315802
  14    8   10 1    0.645760     0.160855     0.147129
  14    8   12 1    0.624335     0.114092     0.099233
  14    8   14 1    0.601570     0.560521     0.518997
  14    8   16 1    0.578161     0.681418     0.606800
  14    8   18 1    0.554674     0.014452     0.012620
  14    8   20 1    0.531534     0.038221     0.033775
  14    8   22 1    0.509048     0.836157     0.751814
  14    8   24 1    0.487422     0.131370     0.115773
  14    8   26 1    0.466781     0.902124     0.768756
  14    8   28 1    0.447191     0.000724     0.000642
  14    8   30 1    0.428674     0.744730     0.655847
  14    8   32 1    0.411218     0.061197     0.053688
  14    8   34 1    0.394796     0.015887     0.014305
  14    8   36 1    0.379362     0.014168     0.012933
  14    8   38 1    0.364865     0.320974     0.285537
  14    8   40 1    0.351252     0.134730     0.122766
  14    8   42 1    0.338465     0.004530     0.004146
  14    9    1 1    0.681473     0.571416     0.503721
  14    9    3 1    0.676707     0.075077     0.066311
  14    9    5 1    0.667467     1.194327     1.020290
  14    9    7 1    0.654291     0.110159     0.097199
  14    9    9 1    0.637878     0.087901     0.075082
  14    9   11 1    0.619001     0.012057     0.010529
  14    9   13 1    0.598417     0.879242     0.799897
  14    9   15 1    0.576816     0.162581     0.143857
  14    9   17 1    0.554780     0.128516     0.112106
  14    9   19 1    0.532774     0.765292     0.676314
  14    9   21 1    0.511151     0.020164     0.017083
  14    9   23 1    0.490161     0.136322     0.120796
  14    9   25 1    0.469973     0.503802     0.446805
  14    9   27 1    0.450690     0.028512     0.025945
  14    9   29 1    0.432366     0.131648     0.114370
  14    9   31 1    0.415018     0.079056     0.067763
  14    9   33 1    0.398635     0.008023     0.007240
  14    9   35 1    0.383192     0.025006     0.023155
  14    9   37 1    0.368650     0.403812     0.367030
  14    9   39 1    0.354964     0.045230     0.040695
  14    9   41 1    0.342087     0.000155     0.000139
  14   10    0 1    0.659822     0.131988     0.116859
  14   10    2 1    0.657646     0.439008     0.390253
  14   10    4 1    0.651248     2.757623     2.339829
  14   10    6 1    0.640987     0.076815     0.067755
  14   10    8 1    0.627403     0.505510     0.460140
  14   10   10 1    0.611144     0.174070     0.157528
  14   10   12 1    0.592889     1.372267     1.159288
  14   10   14 1    0.573289     0.358242     0.320401
  14   10   16 1    0.552922     0.246509     0.220358
  14   10   18 1    0.532271     0.047856     0.042545
  14   10   20 1    0.511723     1.013902     0.855681
  14   10   22 1    0.491567     0.021128     0.019163
  14   10   24 1    0.472010     0.116426     0.105262
  14   10   26 1    0.453193     0.002877     0.002564
  14   10   28 1    0.435200     0.781538     0.670654
  14   10   30 1    0.418077     0.036636     0.031999
  14   10   32 1    0.401837     0.321164     0.279922
  14   10   34 1    0.386471     0.086810     0.078218
  14   10   36 1    0.371958     0.706099     0.638329
  14   10   38 1    0.358264     0.155982     0.142979
  14   10   40 1    0.345351     0.096307     0.087659
  14   10   42 1    0.333176     0.247234     0.224828
  14   11    1 1    0.637099     0.488924     0.420453
  14   11    3 1    0.633200     0.002355     0.001991
  14   11    5 1    0.625611     0.369429     0.325637
  14   11    7 1    0.614723     0.001892     0.001642
  14   11    9 1    0.601051     0.001800     0.001676
  14   11   11 1    0.585180     0.458350     0.411101
  14   11   13 1    0.567698     0.000906     0.000789
  14   11   15 1    0.549156     0.027220     0.024366
  14   11   17 1    0.530039     0.026858     0.023058
  14   11   19 1    0.510749     0.142849     0.122366
  14   11   21 1    0.491605     0.179045     0.162395
  14   11   23 1    0.472846     0.380253     0.344675
  14   11   25 1    0.454646     0.010955     0.009575
  14   11   27 1    0.437121     0.209666     0.181847
  14   11   29 1    0.420343     0.145976     0.128641
  14   11   31 1    0.404350     0.014787     0.013084
  14   11   33 1    0.389153     0.304527     0.277101
  14   11   35 1    0.374747     0.017366     0.015776
  14   11   37 1    0.361112     0.046829     0.042559
  14   11   39 1    0.348220     0.031235     0.028528
  14   11   41 1    0.336039     0.184268     0.169021
  14   12    0 1    0.615649     0.379459     0.322002
  14   12    2 1    0.613881     0.067985     0.060412
  14   12    4 1    0.608667     0.293600     0.264462
  14   12    6 1    0.600264     1.370841     1.281622
  14   12    8 1    0.589065     0.046896     0.039790
  14   12   10 1    0.575546     0.091681     0.081755
  14   12   12 1    0.560222     0.359109     0.314716
  14   12   14 1    0.543599     0.375500     0.326630
  14   12   16 1    0.526143     0.084649     0.071426
  14   12   18 1    0.508256     0.283056     0.254613
  14   12   20 1    0.490275     0.106990     0.095004
  14   12   22 1    0.472463     0.718251     0.650797
  14   12   24 1    0.455020     0.009913     0.008722
  14   12   26 1    0.438092     0.048213     0.042155
  14   12   28 1    0.421776     0.248808     0.218037
  14   12   30 1    0.406134     0.693570     0.604597
  14   12   32 1    0.391198     0.003185     0.002842
  14   12   34 1    0.376979     0.076316     0.067319
  14   12   36 1    0.363472     0.058605     0.051899
  14   12   38 1    0.350663     0.335077     0.304358
  14   12   40 1    0.338527     0.052108     0.047687
  14   13    1 1    0.593792     0.272437     0.231254
  14   13    3 1    0.590631     0.008551     0.007316
  14   13    5 1    0.584458     0.004998     0.004510
  14   13    7 1    0.575551     0.338706     0.302029
  14   13    9 1    0.564284     0.295437     0.258181
  14   13   11 1    0.551089     0.013611     0.012228
  14   13   13 1    0.536414     0.035358     0.031279
  14   13   15 1    0.520690     0.000342     0.000285
  14   13   17 1    0.504309     0.077173     0.067567
  14   13   19 1    0.487609     0.418378     0.368814
  14   13   21 1    0.470868     0.110856     0.099672
  14   13   23 1    0.454307     0.011489     0.010022
  14   13   25 1    0.438094     0.026633     0.023288
  14   13   27 1    0.422350     0.137153     0.119243
  14   13   29 1    0.407159     0.594888     0.521698
  14   13   31 1    0.392573     0.024405     0.021778
  14   13   33 1    0.378621     0.045728     0.040985
  14   13   35 1    0.365314     0.001218     0.001082
  14   13   37 1    0.352649     0.061323     0.055303
  14   13   39 1    0.340613     0.021664     0.019829
  14   14    0 1    0.573363     0.392972     0.351372
  14   14    2 1    0.571934     0.001639     0.001476
  14   14    4 1    0.567710     1.049848     0.914567
  14   14    6 1    0.560874     0.029472     0.025592
  14   14    8 1    0.551705     0.069948     0.062423
  14   14   10 1    0.540552     0.027139     0.024280
  14   14   12 1    0.527797     0.429249     0.373408
  14   14   14 1    0.513828     0.078190     0.067138
  14   14   16 1    0.499010     0.048990     0.044360
  14   14   18 1    0.483673     0.151673     0.134465
  14   14   20 1    0.468099     0.901939     0.785820
  14   14   22 1    0.452522     0.000344     0.000310
  14   14   24 1    0.437127     0.022531     0.019542
  14   14   26 1    0.422054     0.828723     0.723448
  14   14   28 1    0.407407     0.377046     0.330516
  14   14   30 1    0.393257     0.006563     0.005845
  14   14   32 1    0.379651     0.000219     0.000200
  14   14   34 1    0.366614     0.012664     0.011513
  14   14   36 1    0.354155     0.108208     0.097997
  14   14   38 1    0.342274     0.180582     0.161860
  15  -14    1 1    0.552941     0.028884     0.025818
  15  -14    3 1    0.550386     0.022559     0.020366
  15  -14    5 1    0.545380     0.103505     0.089660
  15  -14    7 1    0.538121     0.015777     0.014086
  15  -14    9 1    0.528879     0.028795     0.024837
  15  -14   11 1    0.517969     0.058012     0.050394
  15  -14   13 1    0.505727     0.000613     0.000546
  15  -14   15 1    0.492486     0.000119     0.000107
  15  -14   17 1    0.478557     0.159163     0.139505
  15  -14   19 1    0.464217     0.198570     0.175875
  15  -14   21 1    0.449702     0.245302     0.221676
  15  -14   23 1    0.435210     0.131353     0.112721
  15  -14   25 1    0.420894     0.028402     0.025069
  15  -14   27 1    0.406875     0.000747     0.000654
  15  -14   29 1    0.393241     0.004916     0.004379
  15  -14   31 1    0.380053     0.003202     0.002931
  15  -14   33 1    0.367352     0.069423     0.063146
  15  -14   35 1    0.355161     0.019949     0.017883
  15  -14   37 1    0.343490     0.018647     0.016640
  15  -14   39 1    0.332339     0.109109     0.100939
  15  -13    2 1    0.570487     0.246553     0.219153
  15  -13    4 1    0.566296     0.009997     0.008746
  15  -13    6 1    0.559510     0.021909     0.019414
  15  -13    8 1    0.550407     0.445297     0.401988
  15  -13   10 1    0.539331     0.037388     0.033620
  15  -13   12 1    0.526660     0.420851     0.357380
  15  -13   14 1    0.512778     0.058877     0.050815
  15  -13   16 1    0.498048     0.169536     0.150002
  15  -13   18 1    0.482797     0.086099     0.075179
  15  -13   20 1    0.467305     0.040693     0.035076
  15  -13   22 1    0.451805     0.029213     0.026543
  15  -13   24 1    0.436480     0.009050     0.007854
  15  -13   26 1    0.421472     0.011300     0.009936
  15  -13   28 1    0.406883     0.012154     0.010650
  15  -13   30 1    0.392786     0.047728     0.042547
  15  -13   32 1    0.379227     0.000715     0.000651
  15  -13   34 1    0.366232     0.088693     0.080309
  15  -13   36 1    0.353811     0.548608     0.494875
  15  -13   38 1    0.341964     0.059419     0.053332
  15  -12    1 1    0.590569     0.018109     0.015493
  15  -12    3 1    0.587459     0.059616     0.052413
  15  -12    5 1    0.581384     0.424939     0.388836
  15  -12    7 1    0.572614     0.038762     0.034824
  15  -12    9 1    0.561516     0.060607     0.052496
  15  -12   11 1    0.548510     0.493110     0.435556
  15  -12   13 1    0.534034     0.095252     0.082986
  15  -12   15 1    0.518513     0.010868     0.009405
  15  -12   17 1    0.502330     0.778924     0.667177
  15  -12   19 1    0.485820     0.061961     0.055305
  15  -12   21 1    0.469256     0.116800     0.101915
  15  -12   23 1    0.452859     0.088060     0.079028
  15  -12   25 1    0.436795     0.466104     0.404114
  15  -12   27 1    0.421186     0.000013     0.000011
  15  -12   29 1    0.406115     0.030008     0.026156
  15  -12   31 1    0.391637     0.160689     0.143886
  15  -12   33 1    0.377782     0.007111     0.006276
  15  -12   35 1    0.364560     0.012229     0.010863
  15  -12   37 1    0.351971     0.060892     0.055403
  15  -12   39 1    0.340002     0.034161     0.031538
  15  -11    2 1    0.608565     0.179220     0.161447
  15  -11    4 1    0.603484     0.000620     0.000576
  15  -11    6 1    0.595292     0.092703     0.081528
  15  -11    8 1    0.584363     0.042174     0.038113
  15  -11   10 1    0.571159     0.000012     0.000010
  15  -11   12 1    0.556173     0.098187     0.084404
  15  -11   14 1    0.539898     0.000013     0.000012
  15  -11   16 1    0.522784     0.178684     0.155280
  15  -11   18 1    0.505227     0.053133     0.047504
  15  -11   20 1    0.487554     0.082403     0.072628
  15  -11   22 1    0.470027     0.001989     0.001766
  15  -11   24 1    0.452843     0.094225     0.084583
  15  -11   26 1    0.436148     0.000109     0.000094
  15  -11   28 1    0.420040     0.020600     0.018102
  15  -11   30 1    0.404583     0.002072     0.001830
  15  -11   32 1    0.389811     0.217484     0.194729
  15  -11   34 1    0.375738     0.000498     0.000451
  15  -11   36 1    0.362360     0.001729     0.001530
  15  -11   38 1    0.349663     0.032542     0.029644
  15  -11   40 1    0.337627     0.386604     0.354355
  15  -10    1 1    0.629221     0.126584     0.113298
  15  -10    3 1    0.625464     0.244147     0.214609
  15  -10    5 1    0.618146     0.254872     0.220322
  15  -10    7 1    0.607637     0.046583     0.042132
  15  -10    9 1    0.594423     0.004358     0.003748
  15  -10   11 1    0.579057     0.010692     0.009612
  15  -10   13 1    0.562102     0.073138     0.063637
  15  -10   15 1    0.544087     0.063492     0.054996
  15  -10   17 1    0.525477     0.050160     0.042220
  15  -10   19 1    0.506663     0.508300     0.445687
  15  -10   21 1    0.487958     0.000753     0.000666
  15  -10   23 1    0.469599     0.064280     0.056435
  15  -10   25 1    0.451757     0.071220     0.064745
  15  -10   27 1    0.434551     0.257421     0.222323
  15  -10   29 1    0.418057     0.229011     0.199973
  15  -10   31 1    0.402313     0.014358     0.012487
  15  -10   33 1    0.387337     0.626916     0.563033
  15  -10   35 1    0.373124     0.320263     0.291917
  15  -10   37 1    0.359659     0.065004     0.060064
  15  -10   39 1    0.346917     0.032312     0.028906
  15  -10   41 1    0.334867     0.005733     0.005227
  15   -9    2 1    0.646881     0.034283     0.031377
  15   -9    4 1    0.640789     0.010480     0.009205
  15   -9    6 1    0.631006     0.054815     0.047801
  15   -9    8 1    0.618035     0.272123     0.234879
  15   -9   10 1    0.602475     0.010286     0.009520
  15   -9   12 1    0.584964     0.184786     0.165839
  15   -9   14 1    0.566115     0.029343     0.025680
  15   -9   16 1    0.546477     0.072730     0.062544
  15   -9   18 1    0.526515     0.023490     0.019900
  15   -9   20 1    0.506602     0.134916     0.118318
  15   -9   22 1    0.487022     0.235135     0.207954
  15   -9   24 1    0.467982     0.894206     0.778840
  15   -9   26 1    0.449624     0.031780     0.028670
  15   -9   28 1    0.432037     0.325303     0.284292
  15   -9   30 1    0.415270     0.002486     0.002124
  15   -9   32 1    0.399343     0.327700     0.295644
  15   -9   34 1    0.384251     0.325527     0.298336
  15   -9   36 1    0.369978     0.097451     0.088829
  15   -9   38 1    0.356493     0.011074     0.009935
  15   -9   40 1    0.343764     0.047786     0.042770
  15   -9   42 1    0.331750     0.122898     0.116134
  15   -8    1 1    0.667199     0.006565     0.005606
  15   -8    3 1    0.662724     0.000002     0.000002
  15   -8    5 1    0.654038     0.103193     0.090686
  15   -8    7 1    0.641627     0.198706     0.177710
  15   -8    9 1    0.626127     0.024007     0.021407
  15   -8   11 1    0.608245     0.047219     0.042569
  15   -8   13 1    0.588683     0.014958     0.012748
  15   -8   15 1    0.568083     0.000592     0.000515
  15   -8   17 1    0.546997     0.015397     0.013324
  15   -8   19 1    0.525870     0.086199     0.072616
  15   -8   21 1    0.505044     0.311956     0.278384
  15   -8   23 1    0.484768     0.355709     0.316145
  15   -8   25 1    0.465213     0.000143     0.000123
  15   -8   27 1    0.446488     0.083969     0.074541
  15   -8   29 1    0.428652     0.388403     0.342316
  15   -8   31 1    0.411729     0.069799     0.060756
  15   -8   33 1    0.395718     0.032258     0.029215
  15   -8   35 1    0.380599     0.056569     0.051483
  15   -8   37 1    0.366339     0.083397     0.075663
  15   -8   39 1    0.352900     0.213890     0.192073
  15   -8   41 1    0.340238     0.000732     0.000674
  15   -7    2 1    0.683358     0.040519     0.036232
  15   -7    4 1    0.676188     0.297753     0.262916
  15   -7    6 1    0.664723     0.175808     0.151307
  15   -7    8 1    0.649609     0.036688     0.032458
  15   -7   10 1    0.631612     0.088634     0.076303
  15   -7   12 1    0.611522     0.028981     0.026185
  15   -7   14 1    0.590082     0.038588     0.032939
  15   -7   16 1    0.567941     0.189310     0.164705
  15   -7   18 1    0.545630     0.200305     0.173099
  15   -7   20 1    0.523559     0.073212     0.063885
  15   -7   22 1    0.502030     0.111472     0.095492
  15   -7   24 1    0.481251     0.458130     0.399478
  15   -7   26 1    0.461353     0.000066     0.000059
  15   -7   28 1    0.442411     0.196784     0.171762
  15   -7   30 1    0.424458     0.036266     0.031819
  15   -7   32 1    0.407492     0.012159     0.010656
  15   -7   34 1    0.391495     0.079659     0.071264
  15   -7   36 1    0.376430     0.377598     0.339176
  15   -7   38 1    0.362255     0.017298     0.015312
  15   -7   40 1    0.348921     0.010104     0.009250
  15   -7   42 1    0.336378     0.002605     0.002362
  15   -6    1 1    0.702012     0.489020     0.439263
  15   -6    3 1    0.696805     0.064525     0.057347
  15   -6    5 1    0.686730     0.155926     0.139381
  15   -6    7 1    0.672405     0.362270     0.335483
  15   -6    9 1    0.654628     1.374695     1.217805
  15   -6   11 1    0.634271     0.089086     0.076622
  15   -6   13 1    0.612181     0.143617     0.129175
  15   -6   15 1    0.589112     0.102968     0.087346
  15   -6   17 1    0.565694     0.181173     0.158391
  15   -6   19 1    0.542418     0.046697     0.041285
  15   -6   21 1    0.519649     0.592511     0.504371
  15   -6   23 1    0.497639     0.003114     0.002732
  15   -6   25 1    0.476552     0.001229     0.001089
  15   -6   27 1    0.456483     0.004880     0.004362
  15   -6   29 1    0.437473     0.153296     0.133216
  15   -6   31 1    0.419528     0.102853     0.090124
  15   -6   33 1    0.402627     0.416532     0.362320
  15   -6   35 1    0.386733     0.050088     0.045153
  15   -6   37 1    0.371800     0.002565     0.002314
  15   -6   39 1    0.357774     0.000450     0.000414
  15   -6   41 1    0.344600     0.677313     0.615563
  15   -6   43 1    0.332222     0.013796     0.012795
  15   -5    2 1    0.715164     0.012158     0.011272
  15   -5    4 1    0.706957     0.002259     0.002050
  15   -5    6 1    0.693885     0.014290     0.012343
  15   -5    8 1    0.676746     0.394933     0.348863
  15   -5   10 1    0.656469     0.148105     0.131424
  15   -5   12 1    0.633997     0.425057     0.363935
  15   -5   14 1    0.610198     0.015332     0.013874
  15   -5   16 1    0.585809     0.070724     0.063504
  15   -5   18 1    0.561416     0.002527     0.002188
  15   -5   20 1    0.537458     0.576122     0.512575
  15   -5   22 1    0.514244     0.014941     0.012841
  15   -5   24 1    0.491978     0.369085     0.334241
  15   -5   26 1    0.470778     0.114327     0.102759
  15   -5   28 1    0.450702     0.000089     0.000081
  15   -5   30 1    0.431763     0.335886     0.295390
  15   -5   32 1    0.413943     0.223385     0.196890
  15   -5   34 1    0.397205     0.209582     0.187966
  15   -5   36 1    0.381498     0.117618     0.107147
  15   -5   38 1    0.366765     0.203218     0.184721
  15   -5   40 1    0.352946     0.073653     0.066099
  15   -5   42 1    0.339980     0.012828     0.011846
  15   -4    1 1    0.730504     0.231751     0.204432
  15   -4    3 1    0.724642     0.414536     0.370310
  15   -4    5 1    0.713331     0.129668     0.122703
  15   -4    7 1    0.697315     0.098449     0.088189
  15   -4    9 1    0.677547     0.095298     0.084486
  15   -4   11 1    0.655050     0.056179     0.049887
  15   -4   13 1    0.630800     0.008330     0.007296
  15   -4   15 1    0.605649     0.134166     0.123922
  15   -4   17 1    0.580288     0.714078     0.641982
  15   -4   19 1    0.555243     0.024376     0.021147
  15   -4   21 1    0.530892     0.168318     0.146779
  15   -4   23 1    0.507487     0.121027     0.107334
  15   -4   25 1    0.485179     0.169951     0.151064
  15   -4   27 1    0.464048     0.755041     0.669516
  15   -4   29 1    0.444119     0.000186     0.000167
  15   -4   31 1    0.425378     0.011602     0.010069
  15   -4   33 1    0.407789     0.004768     0.004173
  15   -4   35 1    0.391302     0.000008     0.000007
  15   -4   37 1    0.375854     0.047185     0.042753
  15   -4   39 1    0.361382     0.003241     0.002926
  15   -4   41 1    0.347820     0.107103     0.097599
  15   -4   43 1    0.335104     0.031810     0.029108
  15   -3    2 1    0.739013     0.039597     0.035425
  15   -3    4 1    0.729968     0.006600     0.005834
  15   -3    6 1    0.715604     0.366942     0.338388
  15   -3    8 1    0.696849     0.000636     0.000565
  15   -3   10 1    0.674769     0.069401     0.062193
  15   -3   12 1    0.650435     0.050912     0.043823
  15   -3   14 1    0.624811     0.180776     0.157584
  15   -3   16 1    0.598703     0.070860     0.064694
  15   -3   18 1    0.572734     0.833371     0.748053
  15   -3   20 1    0.547363     0.259188     0.225559
  15   -3   22 1    0.522900     0.003244     0.002824
  15   -3   24 1    0.499541     0.115982     0.104984
  15   -3   26 1    0.477392     0.014782     0.012989
  15   -3   28 1    0.456495     0.019866     0.017758
  15   -3   30 1    0.436848     0.023572     0.020436
  15   -3   32 1    0.418418     0.021795     0.019109
  15   -3   34 1    0.401153     0.684977     0.598263
  15   -3   36 1    0.384992     0.030595     0.027578
  15   -3   38 1    0.369866     0.003953     0.003604
  15   -3   40 1    0.355707     0.032530     0.028935
  15   -3   42 1    0.342446     0.048381     0.043299
  15   -2    1 1    0.749359     0.824243     0.738255
  15   -2    3 1    0.743036     0.049131     0.044362
  15   -2    5 1    0.730856     0.957550     0.845404
  15   -2    7 1    0.713659     0.001134     0.001072
  15   -2    9 1    0.692510     0.094898     0.082195
  15   -2   11 1    0.668543     0.535677     0.462767
  15   -2   13 1    0.642822     0.190889     0.174678
  15   -2   15 1    0.616265     0.158382     0.133970
  15   -2   17 1    0.589605     0.303641     0.258143
  15   -2   19 1    0.563389     0.278592     0.244310
  15   -2   21 1    0.537999     0.231971     0.206969
  15   -2   23 1    0.513684     0.576915     0.495952
  15   -2   25 1    0.490586     0.225857     0.202062
  15   -2   27 1    0.468772     0.065800     0.057260
  15   -2   29 1    0.448254     0.402498     0.356840
  15   -2   31 1    0.429007     0.543053     0.473146
  15   -2   33 1    0.410984     0.000473     0.000417
  15   -2   35 1    0.394121     0.131165     0.117812
  15   -2   37 1    0.378350     0.102739     0.091553
  15   -2   39 1    0.363599     0.008486     0.007518
  15   -2   41 1    0.349796     0.008154     0.007419
  15   -2   43 1    0.336870     0.145275     0.131357
  15   -1    2 1    0.751868     0.191099     0.169412
  15   -1    4 1    0.742349     0.305017     0.273716
  15   -1    6 1    0.727257     0.000653     0.000589
  15   -1    8 1    0.707596     0.178992     0.163040
  15   -1   10 1    0.684513     0.093310     0.084426
  15   -1   12 1    0.659149     0.202533     0.180672
  15   -1   14 1    0.632523     0.000116     0.000098
  15   -1   16 1    0.605477     0.002130     0.001970
  15   -1   18 1    0.578656     0.018628     0.016690
  15   -1   20 1    0.552525     0.009785     0.008738
  15   -1   22 1    0.527395     0.407471     0.351933
  15   -1   24 1    0.503456     0.000901     0.000776
  15   -1   26 1    0.480805     0.012374     0.010923
  15   -1   28 1    0.459477     0.107710     0.094484
  15   -1   30 1    0.439459     0.000203     0.000182
  15   -1   32 1    0.420710     0.074205     0.065511
  15   -1   34 1    0.403172     0.032458     0.028443
  15   -1   36 1    0.386776     0.085537     0.077105
  15   -1   38 1    0.371447     0.086738     0.078145
  15   -1   40 1    0.357112     0.019356     0.017655
  15   -1   42 1    0.343699     0.262548     0.234788
  15    0    1 1    0.755977     0.552692     0.499443
  15    0    3 1    0.749486     0.079552     0.071199
  15    0    5 1    0.736991     0.187182     0.168385
  15    0    7 1    0.719367     0.107711     0.097787
  15    0    9 1    0.697723     0.366205     0.329861
  15    0   11 1    0.673229     0.002716     0.002498
  15    0   13 1    0.646985     0.061439     0.056232
  15    0   15 1    0.619930     0.279044     0.245235
  15    0   17 1    0.592812     0.188342     0.159165
  15    0   19 1    0.566185     0.013433     0.011755
  15    0   21 1    0.540432     0.040383     0.036145
  15    0   23 1    0.515800     0.000791     0.000690
  15    0   25 1    0.492429     0.024591     0.022127
  15    0   27 1    0.470379     0.229980     0.205890
  15    0   29 1    0.449659     0.137687     0.124308
  15    0   31 1    0.430238     0.188643     0.163790
  15    0   33 1    0.412065     0.253790     0.221087
  15    0   35 1    0.395075     0.297476     0.267877
  15    0   37 1    0.379194     0.060426     0.054929
  15    0   39 1    0.364347     0.370369     0.328549
  15    0   41 1    0.350462     0.003903     0.003544
  15    0   43 1    0.337465     0.018477     0.016900
  15    1    2 1    0.751868     0.043543     0.038601
  15    1    4 1    0.742349     0.049944     0.044819
  15    1    6 1    0.727257     0.438533     0.395335
  15    1    8 1    0.707596     0.044500     0.040534
  15    1   10 1    0.684513     0.026233     0.023735
  15    1   12 1    0.659149     0.105760     0.094344
  15    1   14 1    0.632523     0.084668     0.071690
  15    1   16 1    0.605477     0.156488     0.144738
  15    1   18 1    0.578656     0.016599     0.014873
  15    1   20 1    0.552525     0.576072     0.514465
  15    1   22 1    0.527395     0.378074     0.326543
  15    1   24 1    0.503456     0.000866     0.000746
  15    1   26 1    0.480805     0.003920     0.003460
  15    1   28 1    0.459477     0.395625     0.347047
  15    1   30 1    0.439459     0.078116     0.070239
  15    1   32 1    0.420710     0.074985     0.066200
  15    1   34 1    0.403172     0.121509     0.106478
  15    1   36 1    0.386776     0.001289     0.001162
  15    1   38 1    0.371447     0.006665     0.006004
  15    1   40 1    0.357112     0.022464     0.020490
  15    1   42 1    0.343699     0.120214     0.107503
  15    2    1 1    0.749359     0.044293     0.039673
  15    2    3 1    0.743036     0.044029     0.039755
  15    2    5 1    0.730856     0.287794     0.254089
  15    2    7 1    0.713659     0.049419     0.046719
  15    2    9 1    0.692510     0.193610     0.167693
  15    2   11 1    0.668543     0.001610     0.001391
  15    2   13 1    0.642822     0.093212     0.085296
  15    2   15 1    0.616265     0.948654     0.802437
  15    2   17 1    0.589605     0.147324     0.125249
  15    2   19 1    0.563389     0.078667     0.068987
  15    2   21 1    0.537999     0.008729     0.007788
  15    2   23 1    0.513684     0.718580     0.617735
  15    2   25 1    0.490586     0.004057     0.003630
  15    2   27 1    0.468772     0.044992     0.039152
  15    2   29 1    0.448254     0.438682     0.388919
  15    2   31 1    0.429007     0.062250     0.054237
  15    2   33 1    0.410984     0.289129     0.254820
  15    2   35 1    0.394121     0.126850     0.113937
  15    2   37 1    0.378350     0.000237     0.000211
  15    2   39 1    0.363599     0.008489     0.007521
  15    2   41 1    0.349796     0.193744     0.176268
  15    2   43 1    0.336870     0.005250     0.004747
  15    3    2 1    0.739013     0.017047     0.015251
  15    3    4 1    0.729968     0.185240     0.163756
  15    3    6 1    0.715604     0.011627     0.010722
  15    3    8 1    0.696849     0.074720     0.066452
  15    3   10 1    0.674769     0.038012     0.034064
  15    3   12 1    0.650435     0.138189     0.118947
  15    3   14 1    0.624811     0.038501     0.033561
  15    3   16 1    0.598703     0.361254     0.329819
  15    3   18 1    0.572734     0.065985     0.059230
  15    3   20 1    0.547363     0.070585     0.061427
  15    3   22 1    0.522900     0.138772     0.120786
  15    3   24 1    0.499541     0.098882     0.089506
  15    3   26 1    0.477392     0.045284     0.039792
  15    3   28 1    0.456495     0.036469     0.032599
  15    3   30 1    0.436848     0.057692     0.050016
  15    3   32 1    0.418418     0.000080     0.000070
  15    3   34 1    0.401153     0.178017     0.155481
  15    3   36 1    0.384992     0.554071     0.499428
  15    3   38 1    0.369866     0.012616     0.011503
  15    3   40 1    0.355707     0.036937     0.032855
  15    3   42 1    0.342446     0.007560     0.006766
  15    4    1 1    0.730504     0.012845     0.011330
  15    4    3 1    0.724642     1.442542     1.288640
  15    4    5 1    0.713331     0.026695     0.025261
  15    4    7 1    0.697315     0.052098     0.046668
  15    4    9 1    0.677547     0.146144     0.129564
  15    4   11 1    0.655050     0.221251     0.196468
  15    4   13 1    0.630800     0.048864     0.042800
  15    4   15 1    0.605649     0.097113     0.089698
  15    4   17 1    0.580288     0.175076     0.157400
  15    4   19 1    0.555243     0.007859     0.006818
  15    4   21 1    0.530892     1.036936     0.904241
  15    4   23 1    0.507487     0.198307     0.175871
  15    4   25 1    0.485179     0.002111     0.001876
  15    4   27 1    0.464048     0.001749     0.001551
  15    4   29 1    0.444119     0.077894     0.069792
  15    4   31 1    0.425378     0.116133     0.100788
  15    4   33 1    0.407789     0.004769     0.004174
  15    4   35 1    0.391302     0.012863     0.011488
  15    4   37 1    0.375854     0.004350     0.003942
  15    4   39 1    0.361382     0.016678     0.015054
  15    4   41 1    0.347820     0.029380     0.026773
  15    4   43 1    0.335104     0.005105     0.004671
  15    5    2 1    0.715164     0.047698     0.044221
  15    5    4 1    0.706957     0.144945     0.131558
  15    5    6 1    0.693885     0.117857     0.101801
  15    5    8 1    0.676746     0.182000     0.160769
  15    5   10 1    0.656469     0.001724     0.001530
  15    5   12 1    0.633997     0.031605     0.027060
  15    5   14 1    0.610198     0.000063     0.000057
  15    5   16 1    0.585809     0.881097     0.791154
  15    5   18 1    0.561416     0.044729     0.038739
  15    5   20 1    0.537458     0.008983     0.007992
  15    5   22 1    0.514244     0.000820     0.000705
  15    5   24 1    0.491978     0.041258     0.037362
  15    5   26 1    0.470778     0.166757     0.149883
  15    5   28 1    0.450702     0.057770     0.052572
  15    5   30 1    0.431763     0.274294     0.241224
  15    5   32 1    0.413943     0.322285     0.284060
  15    5   34 1    0.397205     0.080706     0.072382
  15    5   36 1    0.381498     0.291415     0.265472
  15    5   38 1    0.366765     0.352284     0.320218
  15    5   40 1    0.352946     0.252479     0.226585
  15    5   42 1    0.339980     0.055754     0.051487
  15    6    1 1    0.702012     0.125720     0.112928
  15    6    3 1    0.696805     0.004308     0.003829
  15    6    5 1    0.686730     0.921288     0.823531
  15    6    7 1    0.672405     0.013045     0.012080
  15    6    9 1    0.654628     0.184083     0.163074
  15    6   11 1    0.634271     1.213502     1.043719
  15    6   13 1    0.612181     0.005032     0.004526
  15    6   15 1    0.589112     0.055534     0.047108
  15    6   17 1    0.565694     0.074760     0.065359
  15    6   19 1    0.542418     0.006110     0.005402
  15    6   21 1    0.519649     0.146361     0.124589
  15    6   23 1    0.497639     0.056312     0.049403
  15    6   25 1    0.476552     0.028256     0.025029
  15    6   27 1    0.456483     0.047498     0.042452
  15    6   29 1    0.437473     0.010395     0.009034
  15    6   31 1    0.419528     0.002916     0.002555
  15    6   33 1    0.402627     0.026637     0.023170
  15    6   35 1    0.386733     0.001986     0.001790
  15    6   37 1    0.371800     0.412469     0.372192
  15    6   39 1    0.357774     0.009053     0.008317
  15    6   41 1    0.344600     0.067907     0.061716
  15    6   43 1    0.332222     0.001289     0.001195
  15    7    2 1    0.683358     0.052205     0.046681
  15    7    4 1    0.676188     0.298208     0.263318
  15    7    6 1    0.664723     0.311551     0.268133
  15    7    8 1    0.649609     0.001462     0.001293
  15    7   10 1    0.631612     0.093545     0.080531
  15    7   12 1    0.611522     0.004876     0.004406
  15    7   14 1    0.590082     0.068974     0.058877
  15    7   16 1    0.567941     0.001009     0.000878
  15    7   18 1    0.545630     0.484393     0.418601
  15    7   20 1    0.523559     0.726082     0.633575
  15    7   22 1    0.502030     0.014884     0.012751
  15    7   24 1    0.481251     0.071595     0.062429
  15    7   26 1    0.461353     0.027443     0.024606
  15    7   28 1    0.442411     0.018704     0.016326
  15    7   30 1    0.424458     0.005775     0.005067
  15    7   32 1    0.407492     0.546756     0.479135
  15    7   34 1    0.391495     0.112554     0.100692
  15    7   36 1    0.376430     0.238300     0.214052
  15    7   38 1    0.362255     0.020742     0.018360
  15    7   40 1    0.348921     0.092595     0.084774
  15    7   42 1    0.336378     0.001211     0.001098
  15    8    1 1    0.667199     0.065471     0.055908
  15    8    3 1    0.662724     0.135958     0.119314
  15    8    5 1    0.654038     0.023231     0.020415
  15    8    7 1    0.641627     0.282558     0.252701
  15    8    9 1    0.626127     0.462059     0.412013
  15    8   11 1    0.608245     0.001577     0.001421
  15    8   13 1    0.588683     0.449921     0.383441
  15    8   15 1    0.568083     0.014212     0.012354
  15    8   17 1    0.546997     0.249151     0.215614
  15    8   19 1    0.525870     0.039331     0.033134
  15    8   21 1    0.505044     0.009276     0.008277
  15    8   23 1    0.484768     0.158097     0.140512
  15    8   25 1    0.465213     0.312367     0.270320
  15    8   27 1    0.446488     0.000858     0.000761
  15    8   29 1    0.428652     0.000000     0.000000
  15    8   31 1    0.411729     0.037688     0.032805
  15    8   33 1    0.395718     0.341414     0.309204
  15    8   35 1    0.380599     0.011977     0.010900
  15    8   37 1    0.366339     0.008538     0.007746
  15    8   39 1    0.352900     0.122976     0.110433
  15    8   41 1    0.340238     0.000385     0.000354
  15    9    2 1    0.646881     0.364284     0.333415
  15    9    4 1    0.640789     0.039909     0.035051
  15    9    6 1    0.631006     0.424980     0.370598
  15    9    8 1    0.618035     0.006703     0.005785
  15    9   10 1    0.602475     0.009891     0.009155
  15    9   12 1    0.584964     0.008802     0.007900
  15    9   14 1    0.566115     0.002844     0.002489
  15    9   16 1    0.546477     0.325645     0.280041
  15    9   18 1    0.526515     0.114342     0.096868
  15    9   20 1    0.506602     0.371303     0.325623
  15    9   22 1    0.487022     0.008717     0.007709
  15    9   24 1    0.467982     0.073633     0.064134
  15    9   26 1    0.449624     0.146912     0.132536
  15    9   28 1    0.432037     0.265567     0.232087
  15    9   30 1    0.415270     0.304540     0.260263
  15    9   32 1    0.399343     0.048431     0.043693
  15    9   34 1    0.384251     0.159890     0.146534
  15    9   36 1    0.369978     0.066942     0.061020
  15    9   38 1    0.356493     0.029584     0.026542
  15    9   40 1    0.343764     0.029802     0.026674
  15    9   42 1    0.331750     0.220332     0.208206
  15   10    1 1    0.629221     0.328833     0.294321
  15   10    3 1    0.625464     0.006148     0.005405
  15   10    5 1    0.618146     0.086332     0.074630
  15   10    7 1    0.607637     0.010922     0.009878
  15   10    9 1    0.594423     0.081265     0.069896
  15   10   11 1    0.579057     0.818656     0.735943
  15   10   13 1    0.562102     0.028592     0.024877
  15   10   15 1    0.544087     0.124079     0.107476
  15   10   17 1    0.525477     0.147551     0.124195
  15   10   19 1    0.506663     0.192640     0.168911
  15   10   21 1    0.487958     0.270132     0.238903
  15   10   23 1    0.469599     0.027663     0.024286
  15   10   25 1    0.451757     0.060001     0.054546
  15   10   27 1    0.434551     0.019292     0.016661
  15   10   29 1    0.418057     0.094884     0.082853
  15   10   31 1    0.402313     0.162863     0.141633
  15   10   33 1    0.387337     0.095248     0.085542
  15   10   35 1    0.373124     0.106648     0.097208
  15   10   37 1    0.359659     0.009174     0.008477
  15   10   39 1    0.346917     0.121889     0.109039
  15   10   41 1    0.334867     0.003322     0.003029
  15   11    2 1    0.608565     0.222594     0.200520
  15   11    4 1    0.603484     0.000066     0.000061
  15   11    6 1    0.595292     0.526872     0.463361
  15   11    8 1    0.584363     0.173294     0.156608
  15   11   10 1    0.571159     0.223616     0.200607
  15   11   12 1    0.556173     0.003191     0.002743
  15   11   14 1    0.539898     0.145903     0.131035
  15   11   16 1    0.522784     0.066933     0.058166
  15   11   18 1    0.505227     0.006499     0.005810
  15   11   20 1    0.487554     0.024023     0.021173
  15   11   22 1    0.470027     0.007531     0.006689
  15   11   24 1    0.452843     0.020064     0.018011
  15   11   26 1    0.436148     0.000363     0.000315
  15   11   28 1    0.420040     0.039785     0.034961
  15   11   30 1    0.404583     0.045492     0.040181
  15   11   32 1    0.389811     0.040408     0.036180
  15   11   34 1    0.375738     0.006986     0.006328
  15   11   36 1    0.362360     0.085521     0.075655
  15   11   38 1    0.349663     0.085612     0.077989
  15   11   40 1    0.337627     0.220679     0.202271
  15   12    1 1    0.590569     0.286279     0.244919
  15   12    3 1    0.587459     0.060092     0.052831
  15   12    5 1    0.581384     0.113736     0.104073
  15   12    7 1    0.572614     0.111756     0.100403
  15   12    9 1    0.561516     0.060585     0.052478
  15   12   11 1    0.548510     0.030466     0.026910
  15   12   13 1    0.534034     0.000152     0.000132
  15   12   15 1    0.518513     0.770308     0.666620
  15   12   17 1    0.502330     0.056298     0.048222
  15   12   19 1    0.485820     0.070262     0.062714
  15   12   21 1    0.469256     0.111445     0.097243
  15   12   23 1    0.452859     0.000066     0.000059
  15   12   25 1    0.436795     0.030842     0.026740
  15   12   27 1    0.421186     0.356231     0.313968
  15   12   29 1    0.406115     0.353786     0.308376
  15   12   31 1    0.391637     0.076782     0.068754
  15   12   33 1    0.377782     0.000193     0.000170
  15   12   35 1    0.364560     0.030649     0.027226
  15   12   37 1    0.351971     0.255086     0.232090
  15   12   39 1    0.340002     0.007770     0.007173
  15   13    2 1    0.570487     0.057875     0.051443
  15   13    4 1    0.566296     0.046597     0.040764
  15   13    6 1    0.559510     0.590288     0.523058
  15   13    8 1    0.550407     0.000095     0.000086
  15   13   10 1    0.539331     0.024899     0.022389
  15   13   12 1    0.526660     0.042332     0.035948
  15   13   14 1    0.512778     0.275780     0.238014
  15   13   16 1    0.498048     0.118143     0.104530
  15   13   18 1    0.482797     0.242124     0.211415
  15   13   20 1    0.467305     0.014367     0.012384
  15   13   22 1    0.451805     0.059560     0.054115
  15   13   24 1    0.436480     0.000033     0.000028
  15   13   26 1    0.421472     0.012435     0.010934
  15   13   28 1    0.406883     0.000792     0.000694
  15   13   30 1    0.392786     0.225864     0.201347
  15   13   32 1    0.379227     0.013892     0.012640
  15   13   34 1    0.366232     0.132244     0.119743
  15   13   36 1    0.353811     0.019097     0.017227
  15   13   38 1    0.341964     0.117783     0.105718
  15   14    1 1    0.552941     0.129542     0.115793
  15   14    3 1    0.550386     0.498188     0.449763
  15   14    5 1    0.545380     0.004664     0.004040
  15   14    7 1    0.538121     0.303632     0.271087
  15   14    9 1    0.528879     0.069092     0.059596
  15   14   11 1    0.517969     0.047542     0.041300
  15   14   13 1    0.505727     0.207540     0.184803
  15   14   15 1    0.492486     0.183800     0.165197
  15   14   17 1    0.478557     0.341042     0.298920
  15   14   19 1    0.464217     0.380672     0.337164
  15   14   21 1    0.449702     0.039158     0.035387
  15   14   23 1    0.435210     0.472605     0.405570
  15   14   25 1    0.420894     0.257832     0.227578
  15   14   27 1    0.406875     0.017477     0.015315
  15   14   29 1    0.393241     0.038424     0.034224
  15   14   31 1    0.380053     0.020822     0.019056
  15   14   33 1    0.367352     0.223487     0.203281
  15   14   35 1    0.355161     0.204035     0.182905
  15   14   37 1    0.343490     0.097343     0.086865
  15   14   39 1    0.332339     0.082849     0.076645
  15   15    2 1    0.533976     0.118748     0.103439
  15   15    4 1    0.530534     0.033775     0.029222
  15   15    6 1    0.524942     0.059925     0.050649
  15   15    8 1    0.517402     0.114903     0.099877
  15   15   10 1    0.508169     0.126060     0.113282
  15   15   12 1    0.497529     0.000149     0.000130
  15   15   14 1    0.485776     0.075848     0.067674
  15   15   16 1    0.473197     0.038063     0.034494
  15   15   18 1    0.460059     0.045794     0.040597
  15   15   20 1    0.446595     0.008533     0.007571
  15   15   22 1    0.433008     0.210404     0.182517
  15   15   24 1    0.419462     0.044290     0.038811
  15   15   26 1    0.406089     0.105927     0.092323
  15   15   28 1    0.392992     0.246710     0.219786
  15   15   30 1    0.380247     0.583128     0.532522
  15   15   32 1    0.367905     0.316096     0.288939
  15   15   34 1    0.356004     0.234269     0.208589
  15   15   36 1    0.344563     0.372965     0.338758
  15   15   38 1    0.333593     0.257988     0.234430
  16  -15    1 1    0.517343     0.026187     0.022761
  16  -15    3 1    0.515249     0.528124     0.461873
  16  -15    5 1    0.511135     0.046814     0.039675
  16  -15    7 1    0.505145     0.001252     0.001118
  16  -15    9 1    0.497476     0.215440     0.188720
  16  -15   11 1    0.488364     0.150835     0.134057
  16  -15   13 1    0.478064     0.073855     0.064695
  16  -15   15 1    0.466833     0.105595     0.090067
  16  -15   17 1    0.454918     0.080616     0.070783
  16  -15   19 1    0.442546     0.045925     0.040097
  16  -15   21 1    0.429918     0.185825     0.160569
  16  -15   23 1    0.417202     0.147037     0.127635
  16  -15   25 1    0.404541     0.425544     0.376007
  16  -15   27 1    0.392046     0.007868     0.007043
  16  -15   29 1    0.379805     0.026923     0.024682
  16  -15   31 1    0.367884     0.026204     0.023951
  16  -15   33 1    0.356328     0.002343     0.002095
  16  -15   35 1    0.345170     0.000332     0.000303
  16  -15   37 1    0.334427     0.122326     0.110908
  16  -14    0 1    0.533953     0.001913     0.001666
  16  -14    2 1    0.532799     0.198868     0.175673
  16  -14    4 1    0.529379     0.604407     0.518437
  16  -14    6 1    0.523823     0.154730     0.134558
  16  -14    8 1    0.516331     0.036164     0.031465
  16  -14   10 1    0.507154     0.393965     0.347035
  16  -14   12 1    0.496576     0.036315     0.031866
  16  -14   14 1    0.484889     1.397413     1.241907
  16  -14   16 1    0.472377     0.155608     0.140956
  16  -14   18 1    0.459305     0.105917     0.092792
  16  -14   20 1    0.445906     0.125809     0.111428
  16  -14   22 1    0.432379     0.386912     0.336076
  16  -14   24 1    0.418890     0.012675     0.011128
  16  -14   26 1    0.405571     0.137960     0.120345
  16  -14   28 1    0.392522     0.047869     0.042728
  16  -14   30 1    0.379821     0.289056     0.264990
  16  -14   32 1    0.367519     0.044085     0.040174
  16  -14   34 1    0.355654     0.026580     0.023648
  16  -14   36 1    0.344246     0.193711     0.174858
  16  -14   38 1    0.333305     0.717392     0.651885
  16  -13    1 1    0.550336     0.425752     0.384425
  16  -13    3 1    0.547816     0.081580     0.071382
  16  -13    5 1    0.542880     0.162715     0.142854
  16  -13    7 1    0.535719     0.029876     0.026326
  16  -13    9 1    0.526598     0.005555     0.004712
  16  -13   11 1    0.515825     0.227591     0.198650
  16  -13   13 1    0.503732     0.028726     0.024810
  16  -13   15 1    0.490643     0.005727     0.005132
  16  -13   17 1    0.476865     0.141311     0.124766
  16  -13   19 1    0.462672     0.002859     0.002515
  16  -13   21 1    0.448298     0.019583     0.017361
  16  -13   23 1    0.433936     0.283537     0.247296
  16  -13   25 1    0.419741     0.006477     0.005679
  16  -13   27 1    0.405833     0.061959     0.053987
  16  -13   29 1    0.392300     0.128026     0.114434
  16  -13   31 1    0.379204     0.052503     0.047741
  16  -13   33 1    0.366585     0.049597     0.045088
  16  -13   35 1    0.354468     0.165445     0.149734
  16  -13   37 1    0.342863     0.010952     0.009771
  16  -13   39 1    0.331771     0.006853     0.006469
  16  -12    0 1    0.567600     0.860002     0.749595
  16  -12    2 1    0.566214     0.119198     0.104302
  16  -12    4 1    0.562115     0.023288     0.020265
  16  -12    6 1    0.555476     0.678797     0.586806
  16  -12    8 1    0.546566     0.292375     0.251603
  16  -12   10 1    0.535715     0.124531     0.109733
  16  -12   12 1    0.523292     0.146581     0.127966
  16  -12   14 1    0.509668     0.005477     0.004873
  16  -12   16 1    0.495197     0.376938     0.329191
  16  -12   18 1    0.480198     0.001625     0.001446
  16  -12   20 1    0.464948     0.614256     0.535178
  16  -12   22 1    0.449673     0.004478     0.004044
  16  -12   24 1    0.434557     1.126172     0.972515
  16  -12   26 1    0.419740     0.108948     0.095511
  16  -12   28 1    0.405324     1.320146     1.154480
  16  -12   30 1    0.391383     0.210641     0.188264
  16  -12   32 1    0.377964     0.025126     0.022229
  16  -12   34 1    0.365094     0.009559     0.008502
  16  -12   36 1    0.352784     0.178832     0.160899
  16  -12   38 1    0.341036     0.028849     0.026186
  16  -11    1 1    0.584278     0.043193     0.039099
  16  -11    3 1    0.581266     0.036989     0.033765
  16  -11    5 1    0.575379     0.310968     0.277605
  16  -11    7 1    0.566874     0.011288     0.009860
  16  -11    9 1    0.556100     0.140608     0.120864
  16  -11   11 1    0.543458     0.013181     0.011484
  16  -11   13 1    0.529369     0.000777     0.000666
  16  -11   15 1    0.514239     0.896968     0.770847
  16  -11   17 1    0.498442     0.011441     0.010240
  16  -11   19 1    0.482299     0.220152     0.190355
  16  -11   21 1    0.466082     0.057641     0.048972
  16  -11   23 1    0.450004     0.012338     0.011198
  16  -11   25 1    0.434231     0.005652     0.004912
  16  -11   27 1    0.418885     0.578842     0.508195
  16  -11   29 1    0.404052     0.133057     0.117768
  16  -11   31 1    0.389786     0.140111     0.125513
  16  -11   33 1    0.376119     0.001211     0.001096
  16  -11   35 1    0.363065     0.225291     0.199102
  16  -11   37 1    0.350625     0.204012     0.185288
  16  -11   39 1    0.338788     0.009923     0.009084
  16  -10    0 1    0.601655     0.192853     0.178436
  16  -10    2 1    0.600004     0.029833     0.027849
  16  -10    4 1    0.595133     0.194210     0.170159
  16  -10    6 1    0.587272     0.836633     0.738829
  16  -10    8 1    0.576772     0.006745     0.005969
  16  -10   10 1    0.564064     1.089006     0.953714
  16  -10   12 1    0.549616     0.106575     0.096041
  16  -10   14 1    0.533894     1.333922     1.161945
  16  -10   16 1    0.517327     0.018133     0.015761
  16  -10   18 1    0.500297     0.921624     0.821480
  16  -10   20 1    0.483119     0.009276     0.008157
  16  -10   22 1    0.466049     0.179818     0.152839
  16  -10   24 1    0.449282     0.005287     0.004732
  16  -10   26 1    0.432964     0.018352     0.015916
  16  -10   28 1    0.417194     0.013001     0.011284
  16  -10   30 1    0.402038     0.054200     0.047194
  16  -10   32 1    0.387533     0.018285     0.016398
  16  -10   34 1    0.373696     0.229368     0.209622
  16  -10   36 1    0.360528     0.001175     0.001072
  16  -10   38 1    0.348016     0.542793     0.495412
  16  -10   40 1    0.336144     0.069842     0.063824
  16   -9    1 1    0.617933     0.159959     0.137875
  16   -9    3 1    0.614374     0.250806     0.220071
  16   -9    5 1    0.607434     0.149693     0.135603
  16   -9    7 1    0.597453     0.032636     0.029499
  16   -9    9 1    0.584879     0.061384     0.055119
  16   -9   11 1    0.570224     0.429519     0.379783
  16   -9   13 1    0.554012     0.001909     0.001683
  16   -9   15 1    0.536739     0.003658     0.003244
  16   -9   17 1    0.518849     0.040549     0.034985
  16   -9   19 1    0.500714     0.108035     0.095206
  16   -9   21 1    0.482637     0.038610     0.033593
  16   -9   23 1    0.464850     0.027131     0.023701
  16   -9   25 1    0.447525     0.006277     0.005565
  16   -9   27 1    0.430781     0.056184     0.049398
  16   -9   29 1    0.414696     0.001547     0.001335
  16   -9   31 1    0.399315     0.025159     0.022697
  16   -9   33 1    0.384659     0.001200     0.001091
  16   -9   35 1    0.370729     0.001522     0.001379
  16   -9   37 1    0.357513     0.001314     0.001206
  16   -9   39 1    0.344989     0.002619     0.002390
  16   -9   41 1    0.333132     0.251277     0.228613
  16   -8    0 1    0.634596     1.271230     1.098582
  16   -8    2 1    0.632660     0.103498     0.087509
  16   -8    4 1    0.626958     0.385576     0.349708
  16   -8    6 1    0.617786     0.374544     0.322181
  16   -8    8 1    0.605597     1.429910     1.321317
  16   -8   10 1    0.590937     0.076434     0.065422
  16   -8   12 1    0.574386     0.558311     0.499569
  16   -8   14 1    0.556510     0.000028     0.000024
  16   -8   16 1    0.537823     0.000329     0.000293
  16   -8   18 1    0.518762     0.005050     0.004361
  16   -8   20 1    0.499684     0.129554     0.117048
  16   -8   22 1    0.480866     0.024132     0.021269
  16   -8   24 1    0.462512     0.101170     0.089122
  16   -8   26 1    0.444766     0.269243     0.238557
  16   -8   28 1    0.427722     0.423405     0.384349
  16   -8   30 1    0.411434     0.048642     0.042495
  16   -8   32 1    0.395928     0.401164     0.364093
  16   -8   34 1    0.381206     0.011830     0.010752
  16   -8   36 1    0.367257     0.397090     0.360912
  16   -8   38 1    0.354058     0.039489     0.035741
  16   -8   40 1    0.341578     0.076042     0.068269
  16   -7    1 1    0.649492     0.054716     0.048583
  16   -7    3 1    0.645362     0.000848     0.000777
  16   -7    5 1    0.637333     1.292683     1.108335
  16   -7    7 1    0.625832     0.006254     0.005539
  16   -7    9 1    0.611424     0.054113     0.048917
  16   -7   11 1    0.594739     0.551497     0.478338
  16   -7   13 1    0.576413     0.023259     0.020624
  16   -7   15 1    0.557033     0.005127     0.004471
  16   -7   17 1    0.537112     0.002451     0.002177
  16   -7   19 1    0.517068     0.000307     0.000267
  16   -7   21 1    0.497232     0.171207     0.149883
  16   -7   23 1    0.477847     0.773396     0.678045
  16   -7   25 1    0.459086     0.104395     0.091509
  16   -7   27 1    0.441063     0.037238     0.033554
  16   -7   29 1    0.423844     0.117469     0.103284
  16   -7   31 1    0.407463     0.194992     0.170894
  16   -7   33 1    0.391927     0.001719     0.001539
  16   -7   35 1    0.377222     0.000019     0.000017
  16   -7   37 1    0.363325     0.000017     0.000015
  16   -7   39 1    0.350203     0.007827     0.007106
  16   -7   41 1    0.337819     0.009785     0.008979
  16   -6    0 1    0.664326     0.353110     0.304958
  16   -6    2 1    0.662106     0.038496     0.033792
  16   -6    4 1    0.655577     0.003022     0.002685
  16   -6    6 1    0.645113     0.133474     0.122555
  16   -6    8 1    0.631271     0.085699     0.074308
  16   -6   10 1    0.614717     0.325192     0.282306
  16   -6   12 1    0.596150     0.000624     0.000558
  16   -6   14 1    0.576236     0.220823     0.196029
  16   -6   16 1    0.555564     0.012618     0.010894
  16   -6   18 1    0.534627     0.203273     0.178031
  16   -6   20 1    0.513815     0.014817     0.012724
  16   -6   22 1    0.493420     0.180290     0.158642
  16   -6   24 1    0.473650     0.031076     0.028153
  16   -6   26 1    0.454644     0.047066     0.041140
  16   -6   28 1    0.436485     0.013310     0.011550
  16   -6   30 1    0.419216     0.311979     0.273574
  16   -6   32 1    0.402848     0.078235     0.068188
  16   -6   34 1    0.387370     0.448251     0.402454
  16   -6   36 1    0.372760     0.002119     0.001929
  16   -6   38 1    0.358980     0.277741     0.255933
  16   -6   40 1    0.345992     0.002883     0.002590
  16   -6   42 1    0.333751     0.180892     0.164327
  16   -5    1 1    0.676613     0.007194     0.006352
  16   -5    3 1    0.671948     0.018312     0.016895
  16   -5    5 1    0.662899     0.000055     0.000048
  16   -5    7 1    0.649987     0.004332     0.003784
  16   -5    9 1    0.633888     0.504718     0.431320
  16   -5   11 1    0.615352     0.023154     0.019751
  16   -5   13 1    0.595119     0.030439     0.026660
  16   -5   15 1    0.573861     0.581416     0.519755
  16   -5   17 1    0.552149     0.007523     0.006706
  16   -5   19 1    0.530443     0.134181     0.115890
  16   -5   21 1    0.509090     0.002435     0.002189
  16   -5   23 1    0.488343     0.011767     0.010456
  16   -5   25 1    0.468370     0.120464     0.104923
  16   -5   27 1    0.449276     0.173870     0.155581
  16   -5   29 1    0.431118     0.055503     0.049072
  16   -5   31 1    0.413913     0.180554     0.159249
  16   -5   33 1    0.397656     0.000382     0.000344
  16   -5   35 1    0.382322     0.032043     0.029486
  16   -5   37 1    0.367875     0.719085     0.657250
  16   -5   39 1    0.354272     0.007670     0.006947
  16   -5   41 1    0.341468     0.044875     0.040333
  16   -4    0 1    0.688316     1.495839     1.335725
  16   -4    2 1    0.685848     0.050359     0.045234
  16   -4    4 1    0.678600     0.038531     0.034339
  16   -4    6 1    0.667014     0.035460     0.030284
  16   -4    8 1    0.651747     0.827826     0.702976
  16   -4   10 1    0.633576     0.006560     0.005575
  16   -4   12 1    0.613304     0.827756     0.740849
  16   -4   14 1    0.591683     0.003340     0.002853
  16   -4   16 1    0.569368     1.194051     1.038676
  16   -4   18 1    0.546895     0.009991     0.008633
  16   -4   20 1    0.524677     0.628520     0.534173
  16   -4   22 1    0.503015     0.001953     0.001676
  16   -4   24 1    0.482118     1.756019     1.515283
  16   -4   26 1    0.462117     0.021670     0.019179
  16   -4   28 1    0.443085     0.698255     0.617343
  16   -4   30 1    0.425052     0.047417     0.041190
  16   -4   32 1    0.408019     0.138920     0.121533
  16   -4   34 1    0.391961     0.008408     0.007530
  16   -4   36 1    0.376845     0.089412     0.079164
  16   -4   38 1    0.362625     0.003071     0.002714
  16   -4   40 1    0.349251     0.017639     0.016145
  16   -4   42 1    0.336674     0.018563     0.016760
  16   -3    1 1    0.696704     0.000441     0.000392
  16   -3    3 1    0.691613     0.000027     0.000023
  16   -3    5 1    0.681758     0.162460     0.143050
  16   -3    7 1    0.667736     0.043871     0.037523
  16   -3    9 1    0.650317     0.821264     0.709491
  16   -3   11 1    0.630348     0.056497     0.049931
  16   -3   13 1    0.608651     0.010486     0.009445
  16   -3   15 1    0.585965     0.007700     0.006915
  16   -3   17 1    0.562905     0.437520     0.382860
  16   -3   19 1    0.539958     0.037052     0.033263
  16   -3   21 1    0.517484     0.039908     0.034691
  16   -3   23 1    0.495737     0.005154     0.004523
  16   -3   25 1    0.474882     0.125804     0.113984
  16   -3   27 1    0.455014     0.142468     0.125328
  16   -3   29 1    0.436180     0.002720     0.002361
  16   -3   31 1    0.418387     0.000183     0.000160
  16   -3   33 1    0.401618     0.000412     0.000359
  16   -3   35 1    0.385839     0.504374     0.452757
  16   -3   37 1    0.371005     0.074982     0.067735
  16   -3   39 1    0.357065     0.094791     0.086361
  16   -3   41 1    0.343966     0.000055     0.000049
  16   -3   43 1    0.331654     0.027175     0.025836
  16   -2    0 1    0.704021     0.167839     0.152047
  16   -2    2 1    0.701381     1.141742     1.026671
  16   -2    4 1    0.693634     0.021303     0.018408
  16   -2    6 1    0.681275     0.395307     0.348965
  16   -2    8 1    0.665032     0.000614     0.000527
  16   -2   10 1    0.645760     1.198718     1.096428
  16   -2   12 1    0.624335     0.028238     0.024560
  16   -2   14 1    0.601570     1.934495     1.791185
  16   -2   16 1    0.578161     0.369148     0.328725
  16   -2   18 1    0.554674     0.374277     0.326825
  16   -2   20 1    0.531534     0.118371     0.104602
  16   -2   22 1    0.509048     0.698608     0.628139
  16   -2   24 1    0.487422     0.038282     0.033737
  16   -2   26 1    0.466781     0.332822     0.283618
  16   -2   28 1    0.447191     0.000405     0.000359
  16   -2   30 1    0.428674     0.141496     0.124609
  16   -2   32 1    0.411218     0.021103     0.018514
  16   -2   34 1    0.394796     0.010376     0.009343
  16   -2   36 1    0.379362     0.001867     0.001704
  16   -2   38 1    0.364865     0.440204     0.391603
  16   -2   40 1    0.351252     0.075432     0.068733
  16   -2   42 1    0.338465     0.314500     0.287865
  16   -1    1 1    0.707444     0.004594     0.004181
  16   -1    3 1    0.702116     0.533292     0.479068
  16   -1    5 1    0.691812     0.449582     0.390456
  16   -1    7 1    0.677173     0.077424     0.068507
  16   -1    9 1    0.659026     0.025850     0.023073
  16   -1   11 1    0.638269     0.047884     0.040919
  16   -1   13 1    0.615773     0.000001     0.000001
  16   -1   15 1    0.592311     0.319277     0.271124
  16   -1   17 1    0.568525     0.275577     0.239054
  16   -1   19 1    0.544912     0.053061     0.046007
  16   -1   21 1    0.521840     0.017533     0.014948
  16   -1   23 1    0.499563     0.338985     0.306774
  16   -1   25 1    0.478241     0.120228     0.105272
  16   -1   27 1    0.457967     0.101491     0.090562
  16   -1   29 1    0.438778     0.001663     0.001472
  16   -1   31 1    0.420679     0.022049     0.019464
  16   -1   33 1    0.403644     0.240795     0.212578
  16   -1   35 1    0.387634     0.213966     0.191824
  16   -1   37 1    0.372600     0.066942     0.060886
  16   -1   39 1    0.358487     0.013370     0.012261
  16   -1   41 1    0.345237     0.025604     0.023338
  16   -1   43 1    0.332792     0.055478     0.050804
  16    0    0 1    0.709500     0.216325     0.200125
  16    0    2 1    0.706798     0.008183     0.007421
  16    0    4 1    0.698873     0.274257     0.248912
  16    0    6 1    0.686236     0.062170     0.055706
  16    0    8 1    0.669644     0.927575     0.817527
  16    0   10 1    0.649980     0.069384     0.060623
  16    0   12 1    0.628147     0.055517     0.050354
  16    0   14 1    0.604977     0.103843     0.096328
  16    0   16 1    0.581184     0.283427     0.258291
  16    0   18 1    0.557341     0.003618     0.003182
  16    0   20 1    0.533880     0.000603     0.000525
  16    0   22 1    0.511107     0.000101     0.000086
  16    0   24 1    0.489229     0.000001     0.000001
  16    0   26 1    0.468368     0.056001     0.048777
  16    0   28 1    0.448586     0.005283     0.004686
  16    0   30 1    0.429901     0.001170     0.001011
  16    0   32 1    0.412302     0.296913     0.259527
  16    0   34 1    0.395754     0.088275     0.079981
  16    0   36 1    0.380212     0.496446     0.453537
  16    0   38 1    0.365622     0.057189     0.050914
  16    0   40 1    0.351926     0.579857     0.527797
  16    0   42 1    0.339068     0.048296     0.044334
  16    1    1 1    0.707444     0.045001     0.040953
  16    1    3 1    0.702116     0.658186     0.591262
  16    1    5 1    0.691812     0.799821     0.694633
  16    1    7 1    0.677173     0.001578     0.001396
  16    1    9 1    0.659026     0.050816     0.045355
  16    1   11 1    0.638269     0.351893     0.300703
  16    1   13 1    0.615773     0.046334     0.039262
  16    1   15 1    0.592311     0.011354     0.009641
  16    1   17 1    0.568525     0.013150     0.011407
  16    1   19 1    0.544912     0.038499     0.033380
  16    1   21 1    0.521840     0.430158     0.366742
  16    1   23 1    0.499563     0.061241     0.055422
  16    1   25 1    0.478241     0.043571     0.038151
  16    1   27 1    0.457967     0.041151     0.036720
  16    1   29 1    0.438778     0.111134     0.098358
  16    1   31 1    0.420679     0.464695     0.410227
  16    1   33 1    0.403644     0.002367     0.002090
  16    1   35 1    0.387634     0.005025     0.004505
  16    1   37 1    0.372600     0.028059     0.025521
  16    1   39 1    0.358487     0.010745     0.009854
  16    1   41 1    0.345237     0.024673     0.022489
  16    1   43 1    0.332792     0.192343     0.176137
  16    2    0 1    0.704021     0.172265     0.156056
  16    2    2 1    0.701381     0.358056     0.321969
  16    2    4 1    0.693634     0.049786     0.043022
  16    2    6 1    0.681275     1.253502     1.106554
  16    2    8 1    0.665032     0.128157     0.110081
  16    2   10 1    0.645760     0.218748     0.200082
  16    2   12 1    0.624335     0.039958     0.034754
  16    2   14 1    0.601570     0.113884     0.105448
  16    2   16 1    0.578161     0.011722     0.010439
  16    2   18 1    0.554674     0.085255     0.074446
  16    2   20 1    0.531534     0.015938     0.014084
  16    2   22 1    0.509048     0.441486     0.396953
  16    2   24 1    0.487422     0.003478     0.003065
  16    2   26 1    0.466781     0.648310     0.552465
  16    2   28 1    0.447191     0.094621     0.083819
  16    2   30 1    0.428674     1.295468     1.140856
  16    2   32 1    0.411218     0.036332     0.031874
  16    2   34 1    0.394796     0.303097     0.272924
  16    2   36 1    0.379362     0.061517     0.056154
  16    2   38 1    0.364865     0.039791     0.035398
  16    2   40 1    0.351252     0.201928     0.183996
  16    2   42 1    0.338465     0.075299     0.068922
  16    3    1 1    0.696704     0.093172     0.082678
  16    3    3 1    0.691613     0.020568     0.017884
  16    3    5 1    0.681758     0.022635     0.019931
  16    3    7 1    0.667736     0.459855     0.393320
  16    3    9 1    0.650317     0.003773     0.003260
  16    3   11 1    0.630348     0.580979     0.513457
  16    3   13 1    0.608651     0.152610     0.137466
  16    3   15 1    0.585965     0.010688     0.009598
  16    3   17 1    0.562905     0.018755     0.016412
  16    3   19 1    0.539958     0.208840     0.187486
  16    3   21 1    0.517484     0.282008     0.245139
  16    3   23 1    0.495737     0.116408     0.102163
  16    3   25 1    0.474882     0.043932     0.039805
  16    3   27 1    0.455014     0.001581     0.001391
  16    3   29 1    0.436180     0.047387     0.041146
  16    3   31 1    0.418387     0.007497     0.006571
  16    3   33 1    0.401618     0.037493     0.032697
  16    3   35 1    0.385839     0.012595     0.011306
  16    3   37 1    0.371005     0.113352     0.102395
  16    3   39 1    0.357065     0.000244     0.000222
  16    3   41 1    0.343966     0.023873     0.021434
  16    3   43 1    0.331654     0.077739     0.073908
  16    4    0 1    0.688316     0.034910     0.031173
  16    4    2 1    0.685848     0.084411     0.075820
  16    4    4 1    0.678600     0.091784     0.081799
  16    4    6 1    0.667014     0.053727     0.045885
  16    4    8 1    0.651747     0.691524     0.587231
  16    4   10 1    0.633576     0.008090     0.006875
  16    4   12 1    0.613304     1.501208     1.343594
  16    4   14 1    0.591683     0.174795     0.149338
  16    4   16 1    0.569368     1.695023     1.474460
  16    4   18 1    0.546895     0.018693     0.016151
  16    4   20 1    0.524677     1.341742     1.140334
  16    4   22 1    0.503015     0.040284     0.034576
  16    4   24 1    0.482118     0.228603     0.197264
  16    4   26 1    0.462117     0.250795     0.221965
  16    4   28 1    0.443085     0.121223     0.107176
  16    4   30 1    0.425052     0.011217     0.009744
  16    4   32 1    0.408019     0.226201     0.197891
  16    4   34 1    0.391961     0.003446     0.003086
  16    4   36 1    0.376845     0.236362     0.209272
  16    4   38 1    0.362625     0.086043     0.076052
  16    4   40 1    0.349251     0.236800     0.216742
  16    4   42 1    0.336674     0.010252     0.009256
  16    5    1 1    0.676613     0.370749     0.327388
  16    5    3 1    0.671948     0.001925     0.001776
  16    5    5 1    0.662899     0.137119     0.120200
  16    5    7 1    0.649987     0.064519     0.056360
  16    5    9 1    0.633888     0.935294     0.799280
  16    5   11 1    0.615352     0.265800     0.226734
  16    5   13 1    0.595119     0.022535     0.019737
  16    5   15 1    0.573861     0.379870     0.339584
  16    5   17 1    0.552149     0.009498     0.008466
  16    5   19 1    0.530443     0.499015     0.430990
  16    5   21 1    0.509090     0.020600     0.018514
  16    5   23 1    0.488343     0.032674     0.029033
  16    5   25 1    0.468370     0.391893     0.341337
  16    5   27 1    0.449276     0.216484     0.193712
  16    5   29 1    0.431118     0.131684     0.116427
  16    5   31 1    0.413913     0.025552     0.022537
  16    5   33 1    0.397656     0.929356     0.835694
  16    5   35 1    0.382322     0.033606     0.030924
  16    5   37 1    0.367875     0.057288     0.052362
  16    5   39 1    0.354272     0.198484     0.179778
  16    5   41 1    0.341468     0.000387     0.000348
  16    6    0 1    0.664326     0.067281     0.058106
  16    6    2 1    0.662106     1.476834     1.296392
  16    6    4 1    0.655577     0.594971     0.528485
  16    6    6 1    0.645113     0.179066     0.164417
  16    6    8 1    0.631271     0.038658     0.033520
  16    6   10 1    0.614717     0.869430     0.754769
  16    6   12 1    0.596150     0.108862     0.097293
  16    6   14 1    0.576236     0.466706     0.414305
  16    6   16 1    0.555564     0.102912     0.088851
  16    6   18 1    0.534627     0.284608     0.249265
  16    6   20 1    0.513815     0.216497     0.185908
  16    6   22 1    0.493420     0.706579     0.621739
  16    6   24 1    0.473650     0.000027     0.000025
  16    6   26 1    0.454644     0.513236     0.448608
  16    6   28 1    0.436485     0.001448     0.001257
  16    6   30 1    0.419216     0.147106     0.128997
  16    6   32 1    0.402848     0.152359     0.132792
  16    6   34 1    0.387370     0.054175     0.048640
  16    6   36 1    0.372760     0.068112     0.061985
  16    6   38 1    0.358980     0.035218     0.032453
  16    6   40 1    0.345992     0.008430     0.007573
  16    6   42 1    0.333751     0.333837     0.303266
  16    7    1 1    0.649492     0.016698     0.014826
  16    7    3 1    0.645362     0.205285     0.188126
  16    7    5 1    0.637333     0.593775     0.509097
  16    7    7 1    0.625832     0.031264     0.027688
  16    7    9 1    0.611424     0.000052     0.000047
  16    7   11 1    0.594739     0.066538     0.057711
  16    7   13 1    0.576413     0.001667     0.001478
  16    7   15 1    0.557033     0.098320     0.085744
  16    7   17 1    0.537112     0.194379     0.172700
  16    7   19 1    0.517068     0.050812     0.044161
  16    7   21 1    0.497232     0.438775     0.384125
  16    7   23 1    0.477847     0.024503     0.021482
  16    7   25 1    0.459086     0.663384     0.581498
  16    7   27 1    0.441063     0.053173     0.047912
  16    7   29 1    0.423844     0.038388     0.033752
  16    7   31 1    0.407463     0.096366     0.084457
  16    7   33 1    0.391927     0.047433     0.042484
  16    7   35 1    0.377222     0.004671     0.004106
  16    7   37 1    0.363325     0.360798     0.319280
  16    7   39 1    0.350203     0.000029     0.000026
  16    7   41 1    0.337819     0.007068     0.006486
  16    8    0 1    0.634596     0.760797     0.657472
  16    8    2 1    0.632660     0.125551     0.106155
  16    8    4 1    0.626958     0.230447     0.209010
  16    8    6 1    0.617786     0.024343     0.020940
  16    8    8 1    0.605597     0.307532     0.284177
  16    8   10 1    0.590937     0.256439     0.219492
  16    8   12 1    0.574386     1.782773     1.595200
  16    8   14 1    0.556510     0.107302     0.092498
  16    8   16 1    0.537823     0.000012     0.000011
  16    8   18 1    0.518762     0.090511     0.078155
  16    8   20 1    0.499684     0.219597     0.198399
  16    8   22 1    0.480866     0.042991     0.037891
  16    8   24 1    0.462512     0.000006     0.000005
  16    8   26 1    0.444766     0.144394     0.127937
  16    8   28 1    0.427722     0.031696     0.028773
  16    8   30 1    0.411434     0.019973     0.017449
  16    8   32 1    0.395928     0.210148     0.190728
  16    8   34 1    0.381206     0.081223     0.073828
  16    8   36 1    0.367257     0.447742     0.406949
  16    8   38 1    0.354058     0.020392     0.018456
  16    8   40 1    0.341578     0.564336     0.506647
  16    9    1 1    0.617933     0.002831     0.002440
  16    9    3 1    0.614374     0.118581     0.104050
  16    9    5 1    0.607434     0.005016     0.004544
  16    9    7 1    0.597453     0.157925     0.142748
  16    9    9 1    0.584879     0.011534     0.010356
  16    9   11 1    0.570224     0.017139     0.015154
  16    9   13 1    0.554012     0.621592     0.547988
  16    9   15 1    0.536739     0.000819     0.000727
  16    9   17 1    0.518849     0.025959     0.022397
  16    9   19 1    0.500714     0.128979     0.113663
  16    9   21 1    0.482637     0.643907     0.560241
  16    9   23 1    0.464850     0.000746     0.000652
  16    9   25 1    0.447525     0.126610     0.112249
  16    9   27 1    0.430781     0.246215     0.216479
  16    9   29 1    0.414696     0.000027     0.000023
  16    9   31 1    0.399315     0.380215     0.343004
  16    9   33 1    0.384659     0.054148     0.049241
  16    9   35 1    0.370729     0.000252     0.000228
  16    9   37 1    0.357513     0.070160     0.064419
  16    9   39 1    0.344989     0.019120     0.017444
  16    9   41 1    0.333132     0.005079     0.004621
  16   10    0 1    0.601655     0.022233     0.020571
  16   10    2 1    0.600004     0.871352     0.813406
  16   10    4 1    0.595133     0.224962     0.197102
  16   10    6 1    0.587272     0.215114     0.189967
  16   10    8 1    0.576772     0.909999     0.805349
  16   10   10 1    0.564064     0.432231     0.378533
  16   10   12 1    0.549616     0.004934     0.004446
  16   10   14 1    0.533894     0.000005     0.000005
  16   10   16 1    0.517327     0.172412     0.149859
  16   10   18 1    0.500297     0.483712     0.431152
  16   10   20 1    0.483119     0.056287     0.049499
  16   10   22 1    0.466049     0.241299     0.205096
  16   10   24 1    0.449282     0.057957     0.051868
  16   10   26 1    0.432964     1.195499     1.036793
  16   10   28 1    0.417194     0.294732     0.255824
  16   10   30 1    0.402038     0.349732     0.304525
  16   10   32 1    0.387533     0.165934     0.148809
  16   10   34 1    0.373696     0.785013     0.717430
  16   10   36 1    0.360528     0.007773     0.007095
  16   10   38 1    0.348016     0.000001     0.000001
  16   10   40 1    0.336144     0.000198     0.000181
  16   11    1 1    0.584278     0.002529     0.002289
  16   11    3 1    0.581266     0.136437     0.124543
  16   11    5 1    0.575379     0.115608     0.103205
  16   11    7 1    0.566874     0.005019     0.004384
  16   11    9 1    0.556100     0.128807     0.110720
  16   11   11 1    0.543458     0.161434     0.140650
  16   11   13 1    0.529369     0.619918     0.531773
  16   11   15 1    0.514239     0.430012     0.369549
  16   11   17 1    0.498442     0.042064     0.037648
  16   11   19 1    0.482299     0.379661     0.328275
  16   11   21 1    0.466082     0.056848     0.048299
  16   11   23 1    0.450004     0.078177     0.070952
  16   11   25 1    0.434231     0.276823     0.240576
  16   11   27 1    0.418885     0.001013     0.000889
  16   11   29 1    0.404052     0.036917     0.032675
  16   11   31 1    0.389786     0.147134     0.131804
  16   11   33 1    0.376119     0.008974     0.008119
  16   11   35 1    0.363065     0.140572     0.124231
  16   11   37 1    0.350625     0.045265     0.041111
  16   11   39 1    0.338788     0.039548     0.036202
  16   12    0 1    0.567600     0.000792     0.000690
  16   12    2 1    0.566214     0.681043     0.595932
  16   12    4 1    0.562115     0.200493     0.174468
  16   12    6 1    0.555476     0.356303     0.308017
  16   12    8 1    0.546566     0.263501     0.226755
  16   12   10 1    0.535715     0.087539     0.077137
  16   12   12 1    0.523292     0.201495     0.175906
  16   12   14 1    0.509668     0.020115     0.017895
  16   12   16 1    0.495197     0.669321     0.584537
  16   12   18 1    0.480198     0.173211     0.154190
  16   12   20 1    0.464948     0.852568     0.742809
  16   12   22 1    0.449673     0.585772     0.529020
  16   12   24 1    0.434557     0.244809     0.211407
  16   12   26 1    0.419740     0.019415     0.017020
  16   12   28 1    0.405324     0.747639     0.653817
  16   12   30 1    0.391383     0.814004     0.727532
  16   12   32 1    0.377964     0.026248     0.023222
  16   12   34 1    0.365094     0.014688     0.013064
  16   12   36 1    0.352784     0.366573     0.329813
  16   12   38 1    0.341036     0.001311     0.001190
  16   13    1 1    0.550336     0.024604     0.022216
  16   13    3 1    0.547816     0.095047     0.083165
  16   13    5 1    0.542880     0.067959     0.059664
  16   13    7 1    0.535719     0.374161     0.329703
  16   13    9 1    0.526598     0.036531     0.030990
  16   13   11 1    0.515825     0.012949     0.011303
  16   13   13 1    0.503732     0.057517     0.049676
  16   13   15 1    0.490643     0.418744     0.375174
  16   13   17 1    0.476865     0.000013     0.000011
  16   13   19 1    0.462672     0.104237     0.091683
  16   13   21 1    0.448298     0.013722     0.012165
  16   13   23 1    0.433936     0.027898     0.024332
  16   13   25 1    0.419741     0.003409     0.002989
  16   13   27 1    0.405833     0.000031     0.000027
  16   13   29 1    0.392300     0.023322     0.020846
  16   13   31 1    0.379204     0.009704     0.008824
  16   13   33 1    0.366585     0.053827     0.048933
  16   13   35 1    0.354468     0.001501     0.001359
  16   13   37 1    0.342863     0.078680     0.070195
  16   13   39 1    0.331771     0.064216     0.060612
  16   14    0 1    0.533953     0.004685     0.004081
  16   14    2 1    0.532799     0.047252     0.041740
  16   14    4 1    0.529379     0.795262     0.682145
  16   14    6 1    0.523823     0.434877     0.378184
  16   14    8 1    0.516331     0.006779     0.005898
  16   14   10 1    0.507154     0.209652     0.184677
  16   14   12 1    0.496576     0.112304     0.098546
  16   14   14 1    0.484889     0.182057     0.161798
  16   14   16 1    0.472377     0.198015     0.179371
  16   14   18 1    0.459305     0.829213     0.726458
  16   14   20 1    0.445906     0.144314     0.127818
  16   14   22 1    0.432379     0.104625     0.090879
  16   14   24 1    0.418890     0.001098     0.000964
  16   14   26 1    0.405571     0.491130     0.428419
  16   14   28 1    0.392522     0.076628     0.068399
  16   14   30 1    0.379821     0.058524     0.053652
  16   14   32 1    0.367519     0.064168     0.058475
  16   14   34 1    0.355654     0.259475     0.230853
  16   14   36 1    0.344246     0.020846     0.018817
  16   14   38 1    0.333305     0.198691     0.180548
  16   15    1 1    0.517343     0.100257     0.087144
  16   15    3 1    0.515249     0.000014     0.000012
  16   15    5 1    0.511135     0.010910     0.009246
  16   15    7 1    0.505145     0.139492     0.124650
  16   15    9 1    0.497476     0.239258     0.209584
  16   15   11 1    0.488364     0.058682     0.052155
  16   15   13 1    0.478064     0.771889     0.676150
  16   15   15 1    0.466833     0.474715     0.404909
  16   15   17 1    0.454918     0.109331     0.095995
  16   15   19 1    0.442546     0.054673     0.047734
  16   15   21 1    0.429918     0.507732     0.438723
  16   15   23 1    0.417202     0.003245     0.002817
  16   15   25 1    0.404541     0.123147     0.108812
  16   15   27 1    0.392046     0.020830     0.018647
  16   15   29 1    0.379805     0.109769     0.100633
  16   15   31 1    0.367884     0.008694     0.007946
  16   15   33 1    0.356328     0.336640     0.301003
  16   15   35 1    0.345170     0.092427     0.084293
  16   15   37 1    0.334427     0.119777     0.108597
  16   16    0 1    0.501692     0.658510     0.565661
  16   16    2 1    0.500734     0.002310     0.002034
  16   16    4 1    0.497892     0.711112     0.626696
  16   16    6 1    0.493262     0.166599     0.147134
  16   16    8 1    0.486991     0.651071     0.576078
  16   16   10 1    0.479269     0.140460     0.124448
  16   16   12 1    0.470311     0.194972     0.174346
  16   16   14 1    0.460346     0.050871     0.045347
  16   16   16 1    0.449599     0.131825     0.118861
  16   16   18 1    0.438285     0.221280     0.194057
  16   16   20 1    0.426597     0.138827     0.124821
  16   16   22 1    0.414707     0.038912     0.033555
  16   16   24 1    0.402761     0.091260     0.079464
  16   16   26 1    0.390879     0.000392     0.000349
  16   16   28 1    0.379158     0.309913     0.281447
  16   16   30 1    0.367673     0.000198     0.000181
  16   16   32 1    0.356481     0.106269     0.095307
  16   16   34 1    0.345623     0.383889     0.347576
  16   16   36 1    0.335125     0.375810     0.344016
  17  -16    1 1    0.486048     0.004201     0.003756
  17  -16    3 1    0.484310     0.023934     0.021270
  17  -16    5 1    0.480888     0.066906     0.058933
  17  -16    7 1    0.475890     0.067918     0.060634
  17  -16    9 1    0.469462     0.002342     0.002050
  17  -16   11 1    0.461781     0.018375     0.016353
  17  -16   13 1    0.453044     0.117658     0.105216
  17  -16   15 1    0.443451     0.043506     0.038821
  17  -16   17 1    0.433200     0.272961     0.237186
  17  -16   19 1    0.422477     0.185509     0.161088
  17  -16   21 1    0.411448     0.002311     0.002018
  17  -16   23 1    0.400261     0.155995     0.139497
  17  -16   25 1    0.389040     0.031015     0.028276
  17  -16   27 1    0.377889     0.001623     0.001435
  17  -16   29 1    0.366891     0.000900     0.000817
  17  -16   31 1    0.356111     0.000044     0.000039
  17  -16   33 1    0.345599     0.037330     0.033817
  17  -16   35 1    0.335390     0.067587     0.062190
  17  -15    2 1    0.499763     0.119408     0.107739
  17  -15    4 1    0.496937     0.373435     0.327184
  17  -15    6 1    0.492333     0.026417     0.023811
  17  -15    8 1    0.486097     0.096019     0.085843
  17  -15   10 1    0.478417     0.055563     0.048663
  17  -15   12 1    0.469506     0.241579     0.211662
  17  -15   14 1    0.459591     0.156034     0.137077
  17  -15   16 1    0.448896     0.039067     0.034735
  17  -15   18 1    0.437633     0.010840     0.009431
  17  -15   20 1    0.425996     0.340744     0.299669
  17  -15   22 1    0.414155     0.026856     0.023536
  17  -15   24 1    0.402255     0.006431     0.005594
  17  -15   26 1    0.390417     0.006656     0.005928
  17  -15   28 1    0.378736     0.065218     0.058596
  17  -15   30 1    0.367288     0.030943     0.028130
  17  -15   32 1    0.356130     0.011636     0.010373
  17  -15   34 1    0.345303     0.031227     0.028443
  17  -15   36 1    0.334833     0.104622     0.095351
  17  -14    1 1    0.515207     0.022469     0.019644
  17  -14    3 1    0.513139     0.008123     0.007021
  17  -14    5 1    0.509075     0.251807     0.226350
  17  -14    7 1    0.503156     0.209645     0.180051
  17  -14    9 1    0.495576     0.000075     0.000066
  17  -14   11 1    0.486566     0.005378     0.004793
  17  -14   13 1    0.476377     0.032949     0.029238
  17  -14   15 1    0.465262     0.118386     0.102332
  17  -14   17 1    0.453464     0.046947     0.041555
  17  -14   19 1    0.441207     0.006360     0.005715
  17  -14   21 1    0.428690     0.142950     0.125819
  17  -14   23 1    0.416080     0.675897     0.577031
  17  -14   25 1    0.403517     0.630788     0.556011
  17  -14   27 1    0.391114     0.199051     0.177479
  17  -14   29 1    0.378958     0.055613     0.050230
  17  -14   31 1    0.367114     0.320712     0.291318
  17  -14   33 1    0.355628     0.163175     0.145201
  17  -14   35 1    0.344533     0.043503     0.039492
  17  -14   37 1    0.333848     0.001411     0.001281
  17  -13    2 1    0.529312     0.028499     0.024458
  17  -13    4 1    0.525959     0.015742     0.013267
  17  -13    6 1    0.520509     1.977069     1.652527
  17  -13    8 1    0.513156     0.013618     0.011770
  17  -13   10 1    0.504145     0.055110     0.048028
  17  -13   12 1    0.493750     0.000585     0.000511
  17  -13   14 1    0.482256     0.945407     0.816949
  17  -13   16 1    0.469942     0.000123     0.000109
  17  -13   18 1    0.457066     0.289996     0.260301
  17  -13   20 1    0.443856     0.226530     0.203071
  17  -13   22 1    0.430510     0.000124     0.000108
  17  -13   24 1    0.417190     0.061406     0.053298
  17  -13   26 1    0.404027     0.206500     0.182766
  17  -13   28 1    0.391122     0.123148     0.109808
  17  -13   30 1    0.378551     0.033776     0.030229
  17  -13   32 1    0.366369     0.071735     0.065108
  17  -13   34 1    0.354612     0.036624     0.033107
  17  -13   36 1    0.343300     0.002527     0.002252
  17  -13   38 1    0.332446     0.070428     0.065011
  17  -12    1 1    0.545234     0.204546     0.177332
  17  -12    3 1    0.542784     0.034071     0.029955
  17  -12    5 1    0.537981     0.000474     0.000423
  17  -12    7 1    0.531010     0.051696     0.045200
  17  -12    9 1    0.522123     0.070544     0.060532
  17  -12   11 1    0.511617     0.390966     0.329810
  17  -12   13 1    0.499811     0.086666     0.078127
  17  -12   15 1    0.487017     0.283479     0.250726
  17  -12   17 1    0.473535     0.011152     0.010104
  17  -12   19 1    0.459628     0.015042     0.013222
  17  -12   21 1    0.445527     0.677679     0.597676
  17  -12   23 1    0.431422     0.000396     0.000350
  17  -12   25 1    0.417465     0.287624     0.250058
  17  -12   27 1    0.403774     0.004490     0.003969
  17  -12   29 1    0.390439     0.036342     0.032364
  17  -12   31 1    0.377522     0.061278     0.053928
  17  -12   33 1    0.365065     0.193564     0.172179
  17  -12   35 1    0.353093     0.327443     0.293375
  17  -12   37 1    0.341619     0.152876     0.137216
  17  -11    2 1    0.559299     0.362201     0.321594
  17  -11    4 1    0.555347     0.112693     0.097613
  17  -11    6 1    0.548943     0.000489     0.000436
  17  -11    8 1    0.540339     0.070897     0.063486
  17  -11   10 1    0.529848     0.061760     0.052948
  17  -11   12 1    0.517819     0.335355     0.291454
  17  -11   14 1    0.504608     0.042780     0.037789
  17  -11   16 1    0.490552     0.014258     0.012745
  17  -11   18 1    0.475959     0.418076     0.372859
  17  -11   20 1    0.461096     0.023342     0.020971
  17  -11   22 1    0.446186     0.270169     0.239820
  17  -11   24 1    0.431408     0.041234     0.036462
  17  -11   26 1    0.416900     0.093673     0.081074
  17  -11   28 1    0.402765     0.005525     0.004811
  17  -11   30 1    0.389078     0.400381     0.364801
  17  -11   32 1    0.375886     0.228455     0.206991
  17  -11   34 1    0.363220     0.025141     0.022235
  17  -11   36 1    0.351093     0.086836     0.079043
  17  -11   38 1    0.339508     0.094438     0.087289
  17  -10    1 1    0.575207     0.025062     0.022395
  17  -10    3 1    0.572332     0.002006     0.001806
  17  -10    5 1    0.566710     0.286868     0.250654
  17  -10    7 1    0.558578     0.023505     0.020941
  17  -10    9 1    0.548262     0.317311     0.279137
  17  -10   11 1    0.536136     0.104733     0.092452
  17  -10   13 1    0.522594     0.025162     0.021800
  17  -10   15 1    0.508022     0.015596     0.013985
  17  -10   17 1    0.492774     0.162182     0.144876
  17  -10   19 1    0.477159     0.450699     0.396754
  17  -10   21 1    0.461438     0.466895     0.418122
  17  -10   23 1    0.445820     0.053670     0.047488
  17  -10   25 1    0.430468     0.030727     0.026817
  17  -10   27 1    0.415505     0.073582     0.062767
  17  -10   29 1    0.401015     0.034277     0.029989
  17  -10   31 1    0.387058     0.306622     0.276052
  17  -10   33 1    0.373666     0.031313     0.028615
  17  -10   35 1    0.360858     0.082261     0.075007
  17  -10   37 1    0.348635     0.045575     0.041656
  17  -10   39 1    0.336992     0.036222     0.032819
  17   -9    2 1    0.588604     0.049312     0.042088
  17   -9    4 1    0.584004     0.107100     0.097541
  17   -9    6 1    0.576570     0.183954     0.162964
  17   -9    8 1    0.566623     0.264646     0.231290
  17   -9   10 1    0.554561     1.311648     1.146679
  17   -9   12 1    0.540814     0.063333     0.056627
  17   -9   14 1    0.525814     0.029222     0.024611
  17   -9   16 1    0.509967     0.055517     0.048964
  17   -9   18 1    0.493630     0.173146     0.151664
  17   -9   20 1    0.477108     0.070212     0.061838
  17   -9   22 1    0.460646     0.247022     0.221251
  17   -9   24 1    0.444436     0.230197     0.205392
  17   -9   26 1    0.428622     0.149932     0.132285
  17   -9   28 1    0.413305     0.216838     0.192289
  17   -9   30 1    0.398554     0.003715     0.003353
  17   -9   32 1    0.384410     0.161076     0.147294
  17   -9   34 1    0.370893     0.050265     0.045458
  17   -9   36 1    0.358009     0.097800     0.089745
  17   -9   38 1    0.345749     0.087161     0.078690
  17   -9   40 1    0.334100     0.105021     0.095192
  17   -8    1 1    0.603787     0.000714     0.000664
  17   -8    3 1    0.600464     0.170026     0.158954
  17   -8    5 1    0.593981     0.036343     0.030948
  17   -8    7 1    0.584638     0.065822     0.059238
  17   -8    9 1    0.572840     0.189526     0.169987
  17   -8   11 1    0.559051     0.071760     0.063829
  17   -8   13 1    0.543748     0.004312     0.003745
  17   -8   15 1    0.527390     0.245107     0.211674
  17   -8   17 1    0.510389     0.085102     0.073896
  17   -8   19 1    0.493098     0.001126     0.000998
  17   -8   21 1    0.475806     0.011570     0.010343
  17   -8   23 1    0.458737     0.546030     0.480842
  17   -8   25 1    0.442062     0.059807     0.052486
  17   -8   27 1    0.425902     0.166037     0.145583
  17   -8   29 1    0.410338     0.008853     0.007849
  17   -8   31 1    0.395420     0.246667     0.222596
  17   -8   33 1    0.381174     0.000513     0.000466
  17   -8   35 1    0.367606     0.001165     0.001063
  17   -8   37 1    0.354709     0.129076     0.116560
  17   -8   39 1    0.342468     0.095326     0.085295
  17   -7    2 1    0.615684     0.331930     0.281539
  17   -7    4 1    0.610424     0.044113     0.039939
  17   -7    6 1    0.601950     0.484585     0.447779
  17   -7    8 1    0.590658     0.089777     0.076820
  17   -7   10 1    0.577031     0.434615     0.384358
  17   -7   12 1    0.561592     0.002083     0.001805
  17   -7   14 1    0.544850     0.230754     0.200032
  17   -7   16 1    0.527276     0.208342     0.179431
  17   -7   18 1    0.509278     0.000003     0.000003
  17   -7   20 1    0.491192     0.041530     0.037590
  17   -7   22 1    0.473283     0.126064     0.114237
  17   -7   24 1    0.455753     0.152942     0.135962
  17   -7   26 1    0.438746     0.000805     0.000712
  17   -7   28 1    0.422360     0.506752     0.440533
  17   -7   30 1    0.406655     0.866218     0.757857
  17   -7   32 1    0.391663     0.004184     0.003747
  17   -7   34 1    0.377395     0.000506     0.000445
  17   -7   36 1    0.363846     0.116505     0.103237
  17   -7   38 1    0.350998     0.186874     0.170000
  17   -7   40 1    0.338828     0.105039     0.096176
  17   -6    1 1    0.629221     0.006538     0.005852
  17   -6    3 1    0.625464     0.002559     0.002249
  17   -6    5 1    0.618146     0.002430     0.002100
  17   -6    7 1    0.607637     0.109679     0.099201
  17   -6    9 1    0.594423     0.019067     0.016399
  17   -6   11 1    0.579057     0.074147     0.066656
  17   -6   13 1    0.562102     0.004328     0.003766
  17   -6   15 1    0.544087     0.485240     0.420308
  17   -6   17 1    0.525477     0.702604     0.591387
  17   -6   19 1    0.506663     0.252775     0.221638
  17   -6   21 1    0.487958     0.172013     0.152127
  17   -6   23 1    0.469599     0.069398     0.060928
  17   -6   25 1    0.451757     0.038986     0.035441
  17   -6   27 1    0.434551     0.012179     0.010518
  17   -6   29 1    0.418057     0.009577     0.008363
  17   -6   31 1    0.402313     0.099456     0.086491
  17   -6   33 1    0.387337     0.336928     0.302595
  17   -6   35 1    0.373124     0.144526     0.131734
  17   -6   37 1    0.359659     0.000650     0.000600
  17   -6   39 1    0.346917     0.084146     0.075275
  17   -6   41 1    0.334867     0.177371     0.161728
  17   -5    2 1    0.638639     0.264510     0.226515
  17   -5    4 1    0.632775     0.000248     0.000210
  17   -5    6 1    0.623349     0.216218     0.187819
  17   -5    8 1    0.610835     0.001797     0.001627
  17   -5   10 1    0.595800     0.006187     0.005498
  17   -5   12 1    0.578849     0.306377     0.275048
  17   -5   14 1    0.560566     0.229726     0.200211
  17   -5   16 1    0.541481     0.301984     0.269553
  17   -5   18 1    0.522042     0.027000     0.023127
  17   -5   20 1    0.502614     0.069168     0.059287
  17   -5   22 1    0.483475     0.003042     0.002691
  17   -5   24 1    0.464833     0.002708     0.002367
  17   -5   26 1    0.446829     0.299619     0.265527
  17   -5   28 1    0.429555     0.000148     0.000128
  17   -5   30 1    0.413065     0.431736     0.382060
  17   -5   32 1    0.397380     0.131829     0.118299
  17   -5   34 1    0.382502     0.197277     0.181881
  17   -5   36 1    0.368416     0.348884     0.317768
  17   -5   38 1    0.355095     0.057268     0.051403
  17   -5   40 1    0.342510     0.197588     0.176731
  17   -4    1 1    0.649492     0.054337     0.048247
  17   -4    3 1    0.645362     0.094994     0.087054
  17   -4    5 1    0.637333     0.023363     0.020031
  17   -4    7 1    0.625832     0.056640     0.050161
  17   -4    9 1    0.611424     0.001136     0.001027
[truncated: 585,797 more chars]
